# Supplementary material for: Identification of genome-wide non-canonical spliced regions and analysis of biological functions for spliced sequences using Read-Split-Fly
Source: BMC Bioinformatics. 2017 Oct 3;18(Suppl 11):382. doi: 10.1186/s12859-017-1801-y (PMC5629565; doi:10.1186/s12859-017-1801-y)
Supplement: Supplementary file 1 — Comparison of running time and memory usage between RSR and RSF for 70 ENCODE samples. This file contains detailed memory and running time comparison for 70 ENCODE samples. (XLSX 18 kb) [file 12859_2017_1801_MOESM1_ESM.xlsx]

## Sheet: Sheet1
		RSR		RSF		Reduction from RSR to RSF
No.	Sample	Memory (GB)	Time (Hours)	Memory (GB)	Time (Hours)	Memory (GB)	Time (Hours)
1	ENCSR000AET	11.3	0.1	7.3	0.1	0.354	0.365
2	ENCSR000AEK	12.5	0.1	8.6	0.1	0.312	0.409
7	ENCSR000AJE	152.2	29.2	8.4	6.2	0.945	0.789
56	ENCSR000BXV	58.9	8.3	13	1.3	0.779	0.846
33	ENCSR000BXX	44.1	2.8	9.9	0.9	0.775	0.664
34	ENCSR000BXZ	75.8	20.8	13.6	5.4	0.82	0.738
57	ENCSR000BYA	106.7	26	20.3	6.1	0.809	0.765
29	ENCSR000BYB	55.2	13.3	5.3	3.4	0.905	0.745
35	ENCSR000BYC	97	21.1	18.5	4.4	0.809	0.791
36	ENCSR000BYD	60.2	44.2	7.2	7.2	0.88	0.838
58	ENCSR000BYE	165.9	58.1	9.4	9	0.943	0.845
37	ENCSR000BYF	133.1	42.5	6.8	5.6	0.949	0.868
12	ENCSR000BYG	59.9	17.8	4.8	3.2	0.92	0.821
59	ENCSR000BYK	66	10.9	16.5	1.3	0.749	0.885
60	ENCSR000BZU	171.7	81.5	20.6	5.8	0.88	0.929
38	ENCSR000CQV	95.8	0.9	37.7	0.3	0.607	0.618
39	ENCSR000CQW	19.7	0.2	7.9	0.1	0.597	0.671
40	ENCSR000CQX	79.9	1	11.6	0.1	0.855	0.903
8	ENCSR000CQY	55.2	0.6	24.2	0.4	0.562	0.258
41	ENCSR000CQZ	30.7	0.3	5.4	0	0.823	0.857
61	ENCSR000CRA	52.8	0.6	19.8	0.2	0.625	0.699
26	ENCSR000CRB	24.3	0.3	12.2	0.1	0.497	0.71
42	ENCSR000CRE	108.6	1.1	35.8	1.8	0.67	-0.605
16	ENCSR000CRF	63.2	9.8	36.5	0.4	0.423	0.964
43	ENCSR000CRG	54.2	0.9	35.6	1.7	0.343	-0.783
44	ENCSR000CRH	30.2	0.3	13	0.1	0.57	0.683
45	ENCSR000CRI	72.7	0.8	43	0.4	0.408	0.515
27	ENCSR000CRJ	81.9	3.1	53.6	1.3	0.345	0.585
3	ENCSR000CRK	22.9	0.2	13.8	0.1	0.399	0.514
5	ENCSR000CRL	13.5	0.1	7.6	0.1	0.441	0.455
46	ENCSR000CRO	78.6	0.9	47.3	0.5	0.399	0.461
25	ENCSR000CRP	7.6	0.1	3.6	0	0.519	0.528
47	ENCSR000CRQ	75.9	0.9	52	0.5	0.314	0.492
48	ENCSR000CRS	60.9	0.6	31.3	0.3	0.486	0.59
62	ENCSR000CRT	94.1	7.3	45.3	0.4	0.519	0.94
49	ENCSR000CRU	14.5	0.1	5.6	0	0.613	0.635
50	ENCSR000CRV	74.2	0.7	41.5	0.4	0.441	0.499
51	ENCSR000CRX	76.1	0.9	32.8	0.2	0.569	0.767
52	ENCSR000CRY*	98.4	162.2	40.4	0.5	0.589	0.997
53	ENCSR000CRZ	56.4	0.6	24	0.2	0.575	0.721
63	ENCSR000CUU	92.6	1.6	43.6	0.4	0.529	0.773
64	ENCSR000CVN	88.9	5	41.7	0.3	0.531	0.942
65	ENCSR000CWG	179	9.1	17.4	0.1	0.903	0.984
70	ENCSR000CWH	139.6	4.9	17.4	0.4	0.875	0.927
66	ENCSR000CWI	70.3	10.5	21.5	0.3	0.694	0.97
24	ENCSR001UXR	30.9	0.3	44.4	0.6	-0.434	-1.341
67	ENCSR071ZMO	29	0.4	55.9	0.8	-0.925	-1.09
54	ENCSR086PHI	279.7	38.4	18.1	10.1	0.935	0.738
20	ENCSR101GVL	111.8	25.7	10.4	6	0.907	0.765
30	ENCSR124ERY	263.6	46.5	14.5	10.9	0.945	0.766
21	ENCSR231WUP	48.4	3	12.6	0.6	0.739	0.808
15	ENCSR244DNF	98.9	12.1	11.2	3.5	0.887	0.714
68	ENCSR274JRR	39.4	0.4	69.7	1.1	-0.767	-1.886
17	ENCSR366QZI	147.3	25.6	12.6	6.2	0.914	0.759
22	ENCSR376KFF	74.8	8.5	11	2.2	0.853	0.746
31	ENCSR417EDR	294.9	35.1	13.9	10	0.953	0.714
4	ENCSR435ROA	83.8	11.4	7.4	3.3	0.911	0.707
69	ENCSR448VSW	34.9	0.3	44	0.6	-0.258	-1.034
9	ENCSR558LHB	123.2	15.8	8.4	5.3	0.932	0.666
28	ENCSR561KFF	141.7	37.2	12	5.6	0.915	0.849
14	ENCSR610BAM	171.1	27.3	11.7	7.4	0.932	0.729
10	ENCSR659QHV	104.9	14	9	7.4	0.914	0.47
23	ENCSR672QFA	210.5	29.5	12.2	9.7	0.942	0.669
18	ENCSR724XFQ	175.7	39.7	13.6	13.7	0.922	0.654
19	ENCSR729ENB	197.7	32	13	8.2	0.934	0.743
6	ENCSR767SOH	71.7	16.2	6.9	4.1	0.903	0.75
55	ENCSR828FPS	267.2	35.1	17.4	10.3	0.935	0.705
11	ENCSR905FLM	110.2	13.5	9.3	6.7	0.916	0.503
32	ENCSR921DSM	199.5	37.2	15	5.4	0.925	0.856
13	ENCSR927DHK	96.6	12.9	10.6	3.7	0.89	0.715
Normal	Neuroblastoma	Cervical Cancer	Breast Cancer	Adenocarcinoma	Leukemia	Liver Cancer
