# Supplementary material for: Identification of genome-wide non-canonical spliced regions and analysis of biological functions for spliced sequences using Read-Split-Fly
Source: BMC Bioinformatics. 2017 Oct 3;18(Suppl 11):382. doi: 10.1186/s12859-017-1801-y (PMC5629565; doi:10.1186/s12859-017-1801-y)
Supplement: Supplementary file 2 — Unique splices compared between tumor and normal data for the ENCODE samples. This file contains unique splice junctions in comparing cancer and normal samples. (XLSX 58 kb) [file 12859_2017_1801_MOESM2_ESM.xlsx]

## Sheet: Cancer
Gene Name	Chromosome	Splice Location	Type	Percentage in Cancer Samples	Percentage in Normal Samples	Difference in Cancer and Normal
DYNC2H1	chr11	103279431]--[103302118	Novel	0.857143	0.285714	0.571429
RPSA	chr3	39448253]--[39449110	Known	0.642857	0.047619	0.595238
CERS2	chr1	150940352]--[150940563	Novel	0.607143	0.0238095	0.583333
SLC7A5	chr16	87874075]--[87874657	Known	0.607143	0.0238095	0.583333
PLOD1	chr1	12027143]--[12030727	Known	0.571429	0.0714286	0.5
AGPAT1	chr6_qbl_hap6	3399051]--[3399220	Novel	0.571429	0.0714286	0.5
CLIC1	chr6_qbl_hap6	2995366]--[2995562	Known	0.571429	0.0714286	0.5
ITGB1	chr10	33212667]--[33214798	Known	0.571429	0.047619	0.52381
HYOU1	chr11	118925770]--[118925895	Known	0.571429	0.047619	0.52381
P4HB	chr17	79804947]--[79805121	Known	0.571429	0.047619	0.52381
P4HB	chr17	79813153]--[79813327	Known	0.571429	0.047619	0.52381
POLR2A	chr17	7412507]--[7412851	Known	0.571429	0.047619	0.52381
NCLN	chr19	3207243]--[3207388	Novel	0.571429	0.047619	0.52381
RPL3	chr22	39709730]--[39710112	Novel	0.571429	0.047619	0.52381
THAP7	chr22	21354720]--[21354936	Known	0.571429	0.047619	0.52381
TFRC	chr3	195794525]--[195794902	Known	0.571429	0.047619	0.52381
ARAF	chrX	47422459]--[47422628	Known	0.571429	0.047619	0.52381
SNHG1	chr11	62621060]--[62621272	Known	0.571429	0.0238095	0.547619
SLC7A5	chr16	87870251]--[87871451	Known	0.571429	0.0238095	0.547619
SLC7A5	chr16	87874755]--[87885330	Novel	0.571429	0.0238095	0.547619
SRRM2	chr16	2809169]--[2809354	Known	0.571429	0.0238095	0.547619
FASN	chr17	80041513]--[80041647	Known	0.571429	0.0238095	0.547619
SYNGR2	chr17	76164793]--[76166899	Known	0.571429	0.0238095	0.547619
GTF2I	chr7	74114957]--[74119494	Novel	0.571429	0.0238095	0.547619
PLOD3	chr7	100853440]--[100853610	Known	0.571429	0.0238095	0.547619
MIR1273H	chr4	39458156]--[39459206	Known	0.571429	0	0.571429
CD46	chr1	207941165]--[207943664	Known	0.535714	0.0238095	0.511905
CDC20	chr1	43824675]--[43824837	Known	0.535714	0.0238095	0.511905
CERS2	chr1	150939336]--[150939551	Known	0.535714	0.0238095	0.511905
CERS2	chr1	150940189]--[150940295	Known	0.535714	0.0238095	0.511905
CERS2	chr1	150940984]--[150941393	Known	0.535714	0.0238095	0.511905
HDAC1	chr1	32768328]--[32782265	Novel	0.535714	0.0238095	0.511905
NDC1	chr1	54252928]--[54254805	Known	0.535714	0.0238095	0.511905
PABPC4	chr1	40037018]--[40038065	Known	0.535714	0.0238095	0.511905
PABPC4	chr1	40038257]--[40041431	Known	0.535714	0.0238095	0.511905
UBAP2L	chr1	154226561]--[154227311	Known	0.535714	0.0238095	0.511905
HK1	chr10	71139850]--[71142244	Known	0.535714	0.0238095	0.511905
NPM3	chr10	103542353]--[103542595	Known	0.535714	0.0238095	0.511905
PSAP	chr10	73581762]--[73585594	Known	0.535714	0.0238095	0.511905
VCL	chr10	75842299]--[75843121	Known	0.535714	0.0238095	0.511905
DHCR7	chr11	71148987]--[71149928	Known	0.535714	0.0238095	0.511905
TMEM123	chr11	102319598]--[102323255	Known	0.535714	0.0238095	0.511905
ESYT1	chr12	56525096]--[56525260	Known	0.535714	0.0238095	0.511905
ESYT1	chr12	56528211]--[56530531	Known	0.535714	0.0238095	0.511905
ESYT1	chr12	56532793]--[56536069	Known	0.535714	0.0238095	0.511905
ESYT1	chr12	56537411]--[56537607	Known	0.535714	0.0238095	0.511905
LOC642846	chr12	9456800]--[9458315	Known	0.535714	0.0238095	0.511905
POLE	chr12	133202899]--[133208898	Known	0.535714	0.0238095	0.511905
SCARB1	chr12	125299658]--[125302097	Known	0.535714	0.0238095	0.511905
SCARB1	chr12	125302252]--[125348142	Known	0.535714	0.0238095	0.511905
DYNC1H1	chr14	102477286]--[102478213	Known	0.535714	0.0238095	0.511905
FANCI	chr15	89817531]--[89819941	Known	0.535714	0.0238095	0.511905
MAN2A2	chr15	91454464]--[91454614	Known	0.535714	0.0238095	0.511905
CNOT1	chr16	58590891]--[58592378	Novel	0.535714	0.0238095	0.511905
MVD	chr16	88725124]--[88729418	Known	0.535714	0.0238095	0.511905
PIEZO1	chr16	88793050]--[88793123	Known	0.535714	0.0238095	0.511905
POLR3E	chr16	22319542]--[22320247	Known	0.535714	0.0238095	0.511905
SLC7A5	chr16	87871545]--[87872318	Known	0.535714	0.0238095	0.511905
SPNS1	chr16	28986711]--[28986813	Known	0.535714	0.0238095	0.511905
SRRM2	chr16	2820463]--[2820604	Known	0.535714	0.0238095	0.511905
FASN	chr17	80045908]--[80045992	Known	0.535714	0.0238095	0.511905
FASN	chr17	80050684]--[80050774	Known	0.535714	0.0238095	0.511905
FASN	chr17	80051293]--[80051475	Known	0.535714	0.0238095	0.511905
FOXK2	chr17	80544072]--[80544938	Known	0.535714	0.0238095	0.511905
KIAA0100	chr17	26962624]--[26963984	Known	0.535714	0.0238095	0.511905
MED24	chr17	38209632]--[38209722	Known	0.535714	0.0238095	0.511905
NAT9	chr17	72767994]--[72768099	Known	0.535714	0.0238095	0.511905
NPLOC4	chr17	79534557]--[79536041	Known	0.535714	0.0238095	0.511905
PRPF8	chr17	1576488]--[1576652	Known	0.535714	0.0238095	0.511905
PSMD3	chr17	38142962]--[38144935	Known	0.535714	0.0238095	0.511905
PSMD3	chr17	38145067]--[38145991	Known	0.535714	0.0238095	0.511905
PSMD3	chr17	38146176]--[38146347	Novel	0.535714	0.0238095	0.511905
PYCR1	chr17	79893019]--[79893216	Novel	0.535714	0.0238095	0.511905
STARD3	chr17	37816523]--[37816683	Known	0.535714	0.0238095	0.511905
TOP2A	chr17	38547890]--[38548321	Known	0.535714	0.0238095	0.511905
ACTN4	chr19	39198832]--[39200035	Known	0.535714	0.0238095	0.511905
AKT2	chr19	40762958]--[40771127	Known	0.535714	0.0238095	0.511905
DNM2	chr19	10909243]--[10912963	Known	0.535714	0.0238095	0.511905
HMG20B	chr19	3575654]--[3576259	Novel	0.535714	0.0238095	0.511905
NCLN	chr19	3204746]--[3205938	Known	0.535714	0.0238095	0.511905
NCLN	chr19	3206021]--[3206149	Known	0.535714	0.0238095	0.511905
POLD1	chr19	50909576]--[50909664	Known	0.535714	0.0238095	0.511905
SYMPK	chr19	46355790]--[46357435	Known	0.535714	0.0238095	0.511905
TMEM259	chr19	1013336]--[1014192	Known	0.535714	0.0238095	0.511905
TRIM28	chr19	59056899]--[59057130	Known	0.535714	0.0238095	0.511905
U2AF2	chr19	56171981]--[56172402	Known	0.535714	0.0238095	0.511905
XAB2	chr19	7686181]--[7687218	Known	0.535714	0.0238095	0.511905
LRPPRC	chr2	44176797]--[44177713	Known	0.535714	0.0238095	0.511905
SNRNP200	chr2	96949087]--[96949271	Known	0.535714	0.0238095	0.511905
TIA1	chr2	70456218]--[70456395	Known	0.535714	0.0238095	0.511905
PWP2	chr21	45545996]--[45546784	Known	0.535714	0.0238095	0.511905
URB1	chr21	33696911]--[33697538	Known	0.535714	0.0238095	0.511905
AP1B1	chr22	29726696]--[29727438	Known	0.535714	0.0238095	0.511905
SREBF2	chr22	42271724]--[42273233	Known	0.535714	0.0238095	0.511905
NUP210	chr3	13413528]--[13415219	Known	0.535714	0.0238095	0.511905
NUP210	chr3	13417930]--[13418955	Known	0.535714	0.0238095	0.511905
CTBP1	chr4	1219352]--[1221988	Known	0.535714	0.0238095	0.511905
TACC3	chr4	1737049]--[1737456	Known	0.535714	0.0238095	0.511905
CLPTM1L	chr5	1321930]--[1322992	Known	0.535714	0.0238095	0.511905
CLPTM1L	chr5	1331997]--[1334403	Known	0.535714	0.0238095	0.511905
CLPTM1L	chr5	1339116]--[1341787	Novel	0.535714	0.0238095	0.511905
DIAPH1	chr5	140903794]--[140905607	Known	0.535714	0.0238095	0.511905
DIAPH1	chr5	140906026]--[140907140	Known	0.535714	0.0238095	0.511905
DIAPH1	chr5	140908148]--[140908271	Known	0.535714	0.0238095	0.511905
KIFC1	chr6_qbl_hap6	4591997]--[4598024	Known	0.535714	0.0238095	0.511905
PRRC2A	chr6_qbl_hap6	2887573]--[2888188	Known	0.535714	0.0238095	0.511905
ARPC1B	chr7	98990495]--[98991651	Known	0.535714	0.0238095	0.511905
EIF3B	chr7	2402398]--[2402706	Known	0.535714	0.0238095	0.511905
GET4	chr7	925768]--[926205	Known	0.535714	0.0238095	0.511905
INTS1	chr7	1514473]--[1515584	Known	0.535714	0.0238095	0.511905
TRRAP	chr7	98602036]--[98602754	Known	0.535714	0.0238095	0.511905
PPP3CC	chr8	22350573]--[22350603	Novel	0.535714	0.0238095	0.511905
NELFB	chr9	140151503]--[140157487	Known	0.535714	0.0238095	0.511905
QSOX2	chr9	139103295]--[139107002	Known	0.535714	0.0238095	0.511905
RABL6	chr9	139722995]--[139723845	Known	0.535714	0.0238095	0.511905
STOM	chr9	124103683]--[124110293	Known	0.535714	0.0238095	0.511905
EMD	chrX	153608377]--[153608594	Known	0.535714	0.0238095	0.511905
FLNA	chrX	153580061]--[153580255	Known	0.535714	0.0238095	0.511905
FLNA	chrX	153586934]--[153587353	Known	0.535714	0.0238095	0.511905
FLNA	chrX	153590511]--[153590610	Known	0.535714	0.0238095	0.511905
FLNA	chrX	153592531]--[153592629	Known	0.535714	0.0238095	0.511905
MID1IP1	chrX	38663662]--[38663936	Known	0.535714	0.0238095	0.511905
STAG2	chrX	123200282]--[123202414	Known	0.535714	0.0238095	0.511905
UBL4A	chrX	153714317]--[153714570	Known	0.535714	0.0238095	0.511905
RPS27	chr1	153963277]--[153963590	Known	0.535714	0	0.535714
RPL6	chr12	112844693]--[112846044	Known	0.535714	0	0.535714
MAN2A2	chr15	91454189]--[91454399	Known	0.535714	0	0.535714
PSMA4	chr15	78834270]--[78834518	Known	0.535714	0	0.535714
PIEZO1	chr16	88786365]--[88786478	Known	0.535714	0	0.535714
RPL38	chr17	72199848]--[72200056	Known	0.535714	0	0.535714
EEF1A1	chr6	74227656]--[74227753	Known	0.535714	0	0.535714
ME1	chr6	84102067]--[84102317	Novel	0.535714	0	0.535714
DPP7	chr9	140007737]--[140007813	Known	0.535714	0	0.535714
RPL7A	chr9	136217581]--[136217857	Known	0.535714	0	0.535714
MTRNR2L10	chrX	55208322]--[55208330	Novel	0.535714	0	0.535714
RPL36A	chrX	100646552]--[100646743	Known	0.535714	0	0.535714
AGRN	chr1	955750]--[957582	Known	0.5	0	0.5
AGRN	chr1	984432]--[984617	Novel	0.5	0	0.5
ARHGEF11	chr1	156918017]--[156918109	Known	0.5	0	0.5
DVL1	chr1	1271893]--[1273358	Known	0.5	0	0.5
H3F3A	chr1	226252175]--[226253357	Known	0.5	0	0.5
H3F3A	chr1	226253505]--[226259051	Known	0.5	0	0.5
HIPK1	chr1	114514570]--[114515645	Novel	0.5	0	0.5
MAD2L2	chr1	11740666]--[11741096	Known	0.5	0	0.5
NBPF1	chr1	16907254]--[16913564	Novel	0.5	0	0.5
NCDN	chr1	36026891]--[36027993	Known	0.5	0	0.5
NVL	chr1	224468885]--[224473729	Known	0.5	0	0.5
PPIH	chr1	43124919]--[43125192	Known	0.5	0	0.5
UBE2J2	chr1	1192687]--[1198727	Known	0.5	0	0.5
UBR4	chr1	19415468]--[19419314	Known	0.5	0	0.5
USP21	chr1	161132860]--[161133344	Known	0.5	0	0.5
WASH7P	chr1	15946]--[16609	Known	0.5	0	0.5
LARP4B	chr10	863828]--[866739	Known	0.5	0	0.5
DHCR7	chr11	71152483]--[71153312	Known	0.5	0	0.5
NAA40	chr11	63719804]--[63719881	Known	0.5	0	0.5
NAP1L4	chr11	2972543]--[2973011	Known	0.5	0	0.5
PCNXL3	chr11	65403774]--[65403858	Known	0.5	0	0.5
RPS6KA4	chr11	64126758]--[64126849	Known	0.5	0	0.5
SNHG1	chr11	62620308]--[62620549	Known	0.5	0	0.5
UCP2	chr11	73689139]--[73689300	Known	0.5	0	0.5
AAAS	chr12	53708223]--[53708536	Known	0.5	0	0.5
HNRNPA1	chr12	54676446]--[54676585	Known	0.5	0	0.5
KCTD10	chr12	109889615]--[109893920	Known	0.5	0	0.5
KMT2D	chr12	49428081]--[49428192	Known	0.5	0	0.5
KMT2D	chr12	49435772]--[49435873	Known	0.5	0	0.5
NCOR2	chr12	124824746]--[124824840	Known	0.5	0	0.5
SETD1B	chr12	122265756]--[122265836	Known	0.5	0	0.5
SFSWAP	chr12	132211594]--[132212836	Known	0.5	0	0.5
SMARCC2	chr12	56558513]--[56559102	Known	0.5	0	0.5
UBC	chr12	125397810]--[125398271	Novel	0.5	0	0.5
EXOSC8	chr13	37574958]--[37576409	Known	0.5	0	0.5
KPNA3	chr13	50306792]--[50306890	Novel	0.5	0	0.5
LRCH1	chr13	47308130]--[47324674	Known	0.5	0	0.5
SUPT20H	chr13	37622072]--[37622702	Known	0.5	0	0.5
AKT1	chr14	105239425]--[105239587	Known	0.5	0	0.5
MTA1	chr14	105932913]--[105933044	Known	0.5	0	0.5
MTA1	chr14	105933077]--[105935805	Known	0.5	0	0.5
CSK	chr15	75093084]--[75093163	Known	0.5	0	0.5
CSK	chr15	75093934]--[75094035	Known	0.5	0	0.5
MAN2A2	chr15	91448733]--[91448808	Known	0.5	0	0.5
POLG	chr15	89862327]--[89862457	Known	0.5	0	0.5
PRC1	chr15	91527368]--[91527922	Known	0.5	0	0.5
ULK3	chr15	75131080]--[75131346	Novel	0.5	0	0.5
ULK3	chr15	75133845]--[75134418	Novel	0.5	0	0.5
AFG3L1P	chr16	90062263]--[90062388	Novel	0.5	0	0.5
ANKRD11	chr16	89366137]--[89366348	Novel	0.5	0	0.5
CDT1	chr16	88872526]--[88872894	Known	0.5	0	0.5
CYLD	chr16	50788331]--[50810088	Known	0.5	0	0.5
EDC4	chr16	67916011]--[67916115	Known	0.5	0	0.5
FBRS	chr16	30672652]--[30673740	Known	0.5	0	0.5
HIRIP3	chr16	30006534]--[30006665	Known	0.5	0	0.5
RNF40	chr16	30777599]--[30777701	Known	0.5	0	0.5
SLC9A3R2	chr16	2086879]--[2086957	Known	0.5	0	0.5
TBC1D10B	chr16	30369891]--[30369985	Known	0.5	0	0.5
TBL3	chr16	2024846]--[2024928	Known	0.5	0	0.5
ZC3H18	chr16	88675457]--[88677676	Known	0.5	0	0.5
ATXN7L3	chr17	42273446]--[42273765	Known	0.5	0	0.5
CBX4	chr17	77811700]--[77812809	Known	0.5	0	0.5
CNTROB	chr17	7835847]--[7835861	Novel	0.5	0	0.5
KIAA0100	chr17	26970675]--[26971074	Known	0.5	0	0.5
MAP3K3	chr17	61766239]--[61766904	Known	0.5	0	0.5
MYO1C	chr17	1371599]--[1371694	Known	0.5	0	0.5
NPLOC4	chr17	79580518]--[79589190	Known	0.5	0	0.5
RARA	chr17	38504713]--[38506033	Known	0.5	0	0.5
SENP3	chr17	7473808]--[7473997	Known	0.5	0	0.5
SREBF1	chr17	17722763]--[17722857	Novel	0.5	0	0.5
TAF15	chr17	34160942]--[34161571	Known	0.5	0	0.5
TRIM25	chr17	54976534]--[54978774	Novel	0.5	0	0.5
ADGRE5	chr19	14513671]--[14515194	Known	0.5	0	0.5
AKAP8	chr19	15480988]--[15482761	Known	0.5	0	0.5
ARHGEF1	chr19	42407044]--[42407456	Known	0.5	0	0.5
ATP13A1	chr19	19770794]--[19774079	Known	0.5	0	0.5
C19orf48	chr19	51305510]--[51307825	Known	0.5	0	0.5
CACTIN	chr19	3624157]--[3626594	Known	0.5	0	0.5
CIC	chr19	42793555]--[42793999	Known	0.5	0	0.5
CLASRP	chr19	45573815]--[45574061	Known	0.5	0	0.5
DAZAP1	chr19	1429993]--[1430222	Known	0.5	0	0.5
DNMT1	chr19	10271092]--[10273344	Known	0.5	0	0.5
DOHH	chr19	3496881]--[3500559	Known	0.5	0	0.5
HNRNPM	chr19	8530243]--[8530364	Known	0.5	0	0.5
MAP2K7	chr19	7976043]--[7976134	Known	0.5	0	0.5
PIK3R2	chr19	18278115]--[18279286	Known	0.5	0	0.5
PKN1	chr19	14578776]--[14580152	Known	0.5	0	0.5
RBM42	chr19	36120571]--[36122043	Known	0.5	0	0.5
SAFB2	chr19	5612576]--[5613476	Known	0.5	0	0.5
TCF3	chr19	1612428]--[1615685	Novel	0.5	0	0.5
TIMM50	chr19	39973551]--[39973774	Known	0.5	0	0.5
UPF1	chr19	18958638]--[18960883	Known	0.5	0	0.5
AGFG1	chr2	228401705]--[228416673	Known	0.5	0	0.5
CERS6	chr2	169622255]--[169626019	Known	0.5	0	0.5
CTDSP1	chr2	219267120]--[219267759	Novel	0.5	0	0.5
EIF2B4	chr2	27592785]--[27593151	Known	0.5	0	0.5
HNRNPA3	chr2	178080387]--[178080478	Known	0.5	0	0.5
HNRNPA3	chr2	178080621]--[178080706	Known	0.5	0	0.5
HNRNPA3	chr2	178082571]--[178083768	Known	0.5	0	0.5
RNPEPL1	chr2	241516403]--[241517013	Known	0.5	0	0.5
RPS7	chr2	3624219]--[3625299	Known	0.5	0	0.5
STK16	chr2	220111963]--[220112134	Known	0.5	0	0.5
COMMD7	chr20	31294419]--[31294506	Known	0.5	0	0.5
ENTPD6	chr20	25203611]--[25204736	Known	0.5	0	0.5
SRXN1	chr20	629559]--[633619	Known	0.5	0	0.5
LSS	chr21	47632964]--[47633652	Known	0.5	0	0.5
RRP1	chr21	45211309]--[45212549	Known	0.5	0	0.5
UBE2G2	chr21	46207874]--[46207977	Novel	0.5	0	0.5
DGCR14	chr22	19124941]--[19125728	Known	0.5	0	0.5
LZTR1	chr22	21348040]--[21348212	Known	0.5	0	0.5
MED15	chr22	20907458]--[20909222	Known	0.5	0	0.5
MORC2	chr22	31329506]--[31330046	Known	0.5	0	0.5
MYH9	chr22	36697708]--[36698614	Known	0.5	0	0.5
PI4KA	chr22	21154050]--[21156259	Known	0.5	0	0.5
SBF1	chr22	50903755]--[50904191	Known	0.5	0	0.5
SUN2	chr22	39134266]--[39134591	Known	0.5	0	0.5
SUN2	chr22	39134758]--[39134883	Novel	0.5	0	0.5
SUN2	chr22	39135430]--[39135728	Known	0.5	0	0.5
TXNRD2	chr22	19898969]--[19902736	Known	0.5	0	0.5
FLNB	chr3	58080678]--[58081868	Known	0.5	0	0.5
FLNB	chr3	58134573]--[58135578	Novel	0.5	0	0.5
IP6K1	chr3	49765084]--[49765533	Known	0.5	0	0.5
NBEAL2	chr3	47049185]--[47049305	Known	0.5	0	0.5
NT5DC2	chr3	52559117]--[52559225	Known	0.5	0	0.5
NFKB1	chr4	103488290]--[103498032	Known	0.5	0	0.5
YTHDC1	chr4	69184446]--[69184547	Known	0.5	0	0.5
BRD8	chr5	137492954]--[137495759	Known	0.5	0	0.5
CANX	chr5	179143247]--[179147411	Novel	0.5	0	0.5
GTF2H2	chr5	70357134]--[70357516	Known	0.5	0	0.5
NNT	chr5	43656173]--[43656754	Known	0.5	0	0.5
TSPAN17	chr5	176083122]--[176083701	Known	0.5	0	0.5
CUL9	chr6	43173160]--[43173745	Known	0.5	0	0.5
KLHDC3	chr6	42982081]--[42984871	Known	0.5	0	0.5
LINC00271	chr6	135940351]--[135941273	Novel	0.5	0	0.5
XPO5	chr6	43535089]--[43536449	Known	0.5	0	0.5
ABHD16A	chr6_qbl_hap6	2948962]--[2949061	Known	0.5	0	0.5
RXRB	chr6_qbl_hap6	4396605]--[4397762	Known	0.5	0	0.5
VARS	chr6_ssto_hap7	3081220]--[3081308	Known	0.5	0	0.5
BLVRA	chr7	43798329]--[43810736	Known	0.5	0	0.5
INTS1	chr7	1517570]--[1518003	Known	0.5	0	0.5
LRCH4	chr7	100175010]--[100175121	Known	0.5	0	0.5
POM121C	chr7	75104452]--[75113477	Novel	0.5	0	0.5
SLC4A2	chr7	150767430]--[150767543	Known	0.5	0	0.5
STAG3L5P-PVRIG2P-PILRB	chr7	99936506]--[99943487	Novel	0.5	0	0.5
TBL2	chr7	72987800]--[72988269	Known	0.5	0	0.5
ATAD2	chr8	124364764]--[124364769	Novel	0.5	0	0.5
CPSF1	chr8	145624762]--[145624844	Known	0.5	0	0.5
FAM160B2	chr8	21958479]--[21958950	Known	0.5	0	0.5
DCAF12	chr9	34089586]--[34093284	Known	0.5	0	0.5
FAM120A	chr9	96233666]--[96238537	Known	0.5	0	0.5
FAM120A	chr9	96323530]--[96324490	Known	0.5	0	0.5
FBXW5	chr9	139836916]--[139836998	Known	0.5	0	0.5
MIR1268A	chr9	131256945]--[131258318	Known	0.5	0	0.5
NUP188	chr9	131710027]--[131711467	Known	0.5	0	0.5
PRPF4	chr9	116049104]--[116050452	Known	0.5	0	0.5
RABL6	chr9	139732110]--[139732311	Known	0.5	0	0.5
RPL12	chr9	130213082]--[130213560	Known	0.5	0	0.5
SET	chr9	131456085]--[131456176	Known	0.5	0	0.5
TOR1B	chr9	132569635]--[132571179	Novel	0.5	0	0.5
FLNA	chrX	153585640]--[153585804	Known	0.5	0	0.5
IRAK1	chrX	153279728]--[153281483	Known	0.5	0	0.5

## Sheet: Normal
Gene Name	Chromosome	Splice Location	Type	Percentage in Normal Samples	Percentage in Cancer Samples	Difference in Normal and Cancer
LDHB	chr12	21788640]--[21790005	Novel	0.547619	0.0357143	0.511905
LDHB	chr12	21790126]--[21791285	Known	0.547619	0.0357143	0.511905
ACTG1	chr17	79477855]--[79477954	Known	0.547619	0.0357143	0.511905
RPS5	chr19	58905957]--[58906047	Novel	0.547619	0.0357143	0.511905
RPS21	chr20	60962727]--[60962900	Known	0.547619	0.0357143	0.511905
ATP5O	chr21	35275941]--[35276237	Known	0.547619	0.0357143	0.511905
HMGN3	chr6	79912101]--[79913299	Novel	0.547619	0.0357143	0.511905
RPL30	chr8	99057314]--[99057574	Novel	0.547619	0.0357143	0.511905
ATP5F1	chr1	112002253]--[112003539	Known	0.547619	0	0.547619
PRDX1	chr1	45977084]--[45980180	Known	0.547619	0	0.547619
RPL11	chr1	24021278]--[24022289	Known	0.547619	0	0.547619
RPL11	chr1	24022395]--[24022833	Known	0.547619	0	0.547619
RPL22	chr1	6257815]--[6259622	Known	0.547619	0	0.547619
UQCRH	chr1	46775983]--[46782223	Novel	0.547619	0	0.547619
ATP5C1	chr10	7848970]--[7849627	Novel	0.547619	0	0.547619
RPS24	chr10	79795172]--[79795270	Known	0.547619	0	0.547619
USMG5	chr10	105148920]--[105151948	Known	0.547619	0	0.547619
C11orf58	chr11	16760385]--[16766147	Known	0.547619	0	0.547619
C11orf58	chr11	16766225]--[16769647	Novel	0.547619	0	0.547619
FAU	chr11	64888273]--[64888454	Known	0.547619	0	0.547619
FAU	chr11	64888503]--[64888973	Known	0.547619	0	0.547619
FAU	chr11	64889113]--[64889212	Known	0.547619	0	0.547619
HSPA8	chr11	122928625]--[122928961	Novel	0.547619	0	0.547619
HSPA8	chr11	122929533]--[122929768	Known	0.547619	0	0.547619
HSPA8	chr11	122929959]--[122930183	Novel	0.547619	0	0.547619
HSPA8	chr11	122930732]--[122930822	Novel	0.547619	0	0.547619
LOC100131626	chr11	118277806]--[118279717	Novel	0.547619	0	0.547619
RPLP2	chr11	810038]--[810234	Known	0.547619	0	0.547619
RPLP2	chr11	810353]--[811598	Known	0.547619	0	0.547619
RPLP2	chr11	811643]--[812536	Known	0.547619	0	0.547619
RPS13	chr11	17096741]--[17097002	Known	0.547619	0	0.547619
RPS3	chr11	75113486]--[75115064	Known	0.547619	0	0.547619
RPS3	chr11	75115248]--[75115718	Known	0.547619	0	0.547619
RPS3	chr11	75115907]--[75116658	Known	0.547619	0	0.547619
TMEM258	chr11	61557383]--[61557964	Novel	0.547619	0	0.547619
DYNLL1	chr12	120934016]--[120934220	Known	0.547619	0	0.547619
DYNLL1	chr12	120934352]--[120935876	Known	0.547619	0	0.547619
GAPDH	chr12	6644024]--[6645661	Known	0.547619	0	0.547619
GAPDH	chr12	6645756]--[6645851	Known	0.547619	0	0.547619
GAPDH	chr12	6646377]--[6646474	Known	0.547619	0	0.547619
HSP90B1	chr12	104331581]--[104332117	Known	0.547619	0	0.547619
HSP90B1	chr12	104337093]--[104337515	Known	0.547619	0	0.547619
HSP90B1	chr12	104340471]--[104340564	Known	0.547619	0	0.547619
HSP90B1	chr12	104340715]--[104341088	Novel	0.547619	0	0.547619
HSP90B1	chr12	104341203]--[104341411	Known	0.547619	0	0.547619
LDHB	chr12	21795056]--[21796869	Novel	0.547619	0	0.547619
LDHB	chr12	21807609]--[21810685	Known	0.547619	0	0.547619
MYL6	chr12	56553929]--[56554028	Known	0.547619	0	0.547619
NAP1L1	chr12	76453656]--[76453919	Known	0.547619	0	0.547619
RPLP0	chr12	120635262]--[120636359	Known	0.547619	0	0.547619
RPS26	chr12	56436384]--[56437146	Known	0.547619	0	0.547619
TPI1	chr12	6976841]--[6978027	Known	0.547619	0	0.547619
TPI1	chr12	6978933]--[6979213	Known	0.547619	0	0.547619
TUBA1B	chr12	49523504]--[49525081	Known	0.547619	0	0.547619
SAP18	chr13	21715131]--[21720944	Known	0.547619	0	0.547619
SAP18	chr13	21721063]--[21721324	Known	0.547619	0	0.547619
TPT1	chr13	45911521]--[45912794	Known	0.547619	0	0.547619
TPT1	chr13	45913735]--[45914128	Known	0.547619	0	0.547619
HSP90AA1	chr14	102548153]--[102548448	Known	0.547619	0	0.547619
HSP90AA1	chr14	102550899]--[102551020	Known	0.547619	0	0.547619
HSP90AA1	chr14	102551331]--[102551634	Known	0.547619	0	0.547619
HSP90AA1	chr14	102551764]--[102552097	Known	0.547619	0	0.547619
NEDD8-MDP1	chr14	24687416]--[24687592	Known	0.547619	0	0.547619
RPS29	chr14	50050390]--[50052669	Known	0.547619	0	0.547619
PKM	chr15	72501227]--[72502015	Known	0.547619	0	0.547619
SERF2-C15ORF63	chr15	44092979]--[44093330	Known	0.547619	0	0.547619
THSD4	chr15	71456703]--[71456718	Novel	0.547619	0	0.547619
ALDOA	chr16	30080989]--[30081151	Known	0.547619	0	0.547619
RPS15A	chr16	18796143]--[18799386	Known	0.547619	0	0.547619
RPS2	chr16	2012270]--[2012497	Known	0.547619	0	0.547619
ACTG1	chr17	79478130]--[79478214	Known	0.547619	0	0.547619
EIF1	chr17	39846437]--[39847035	Known	0.547619	0	0.547619
KCTD2	chr17	73036255]--[73038277	Known	0.547619	0	0.547619
KCTD2	chr17	73036294]--[73038277	Novel	0.547619	0	0.547619
PSMB3	chr17	36918754]--[36920371	Known	0.547619	0	0.547619
RPL19	chr17	37358686]--[37359246	Novel	0.547619	0	0.547619
RPL26	chr17	8285632]--[8286475	Known	0.547619	0	0.547619
RPL27	chr17	41150844]--[41151949	Known	0.547619	0	0.547619
RPL27	chr17	41152114]--[41154691	Known	0.547619	0	0.547619
RPL27	chr17	41154796]--[41154888	Known	0.547619	0	0.547619
RPL38	chr17	72200326]--[72205325	Known	0.547619	0	0.547619
TXNDC17	chr17	6545152]--[6545568	Known	0.547619	0	0.547619
TXNDC17	chr17	6545642]--[6546270	Known	0.547619	0	0.547619
YWHAE	chr17	1248790]--[1257505	Known	0.547619	0	0.547619
YWHAE	chr17	1257637]--[1264384	Novel	0.547619	0	0.547619
YWHAE	chr17	1268350]--[1303341	Known	0.547619	0	0.547619
ATP5A1	chr18	43664326]--[43664470	Novel	0.547619	0	0.547619
ATP5A1	chr18	43666218]--[43666356	Known	0.547619	0	0.547619
ATP5A1	chr18	43667195]--[43667308	Known	0.547619	0	0.547619
ATP5A1	chr18	43667455]--[43668077	Known	0.547619	0	0.547619
ATP5A1	chr18	43668217]--[43669532	Novel	0.547619	0	0.547619
ATP5A1	chr18	43669695]--[43669790	Known	0.547619	0	0.547619
ATP5A1	chr18	43669959]--[43671649	Known	0.547619	0	0.547619
ATP5A1	chr18	43671815]--[43675019	Known	0.547619	0	0.547619
SNRPD1	chr18	19192401]--[19202685	Known	0.547619	0	0.547619
SNRPD1	chr18	19202758]--[19203710	Known	0.547619	0	0.547619
RPL36	chr19	5690608]--[5691329	Known	0.547619	0	0.547619
RPL36	chr19	5691461]--[5691544	Known	0.547619	0	0.547619
RPS11	chr19	50000578]--[50000777	Known	0.547619	0	0.547619
RPS11	chr19	50000849]--[50001174	Known	0.547619	0	0.547619
RPS11	chr19	50001298]--[50002769	Known	0.547619	0	0.547619
RPS19	chr19	42365277]--[42373100	Known	0.547619	0	0.547619
RPS19	chr19	42373281]--[42373768	Known	0.547619	0	0.547619
RPS19	chr19	42373817]--[42375420	Novel	0.547619	0	0.547619
UBA52	chr19	18684210]--[18684473	Known	0.547619	0	0.547619
UBL5	chr19	9939348]--[9939514	Known	0.547619	0	0.547619
UBL5	chr19	9939548]--[9940642	Known	0.547619	0	0.547619
CALM2	chr2	47388989]--[47389423	Novel	0.547619	0	0.547619
CALM2	chr2	47397900]--[47403580	Known	0.547619	0	0.547619
DBI	chr2	120128373]--[120129821	Known	0.547619	0	0.547619
HSPD1	chr2	198352754]--[198353043	Novel	0.547619	0	0.547619
NDUFB3	chr2	201936777]--[201943603	Known	0.547619	0	0.547619
RPL31	chr2	101618775]--[101619163	Known	0.547619	0	0.547619
RPL31	chr2	101620739]--[101622421	Novel	0.547619	0	0.547619
RPL37A	chr2	217364118]--[217364671	Known	0.547619	0	0.547619
SSB	chr2	170663578]--[170664992	Known	0.547619	0	0.547619
SLMO2-ATP5E	chr20	57603894]--[57605357	Known	0.547619	0	0.547619
UBE2V1	chr20	48699447]--[48700666	Known	0.547619	0	0.547619
YWHAB	chr20	43530471]--[43532634	Known	0.547619	0	0.547619
ATP5J	chr21	27097658]--[27101942	Known	0.547619	0	0.547619
RPL3	chr22	39710210]--[39710692	Known	0.547619	0	0.547619
IQCG	chr3	197677846]--[197678030	Known	0.547619	0	0.547619
LSM3	chr3	14220377]--[14223059	Known	0.547619	0	0.547619
LSM3	chr3	14223167]--[14225437	Known	0.547619	0	0.547619
NDUFB4	chr3	120315384]--[120319959	Known	0.547619	0	0.547619
SELK	chr3	53919581]--[53919854	Novel	0.547619	0	0.547619
SELK	chr3	53919929]--[53920878	Novel	0.547619	0	0.547619
LAMTOR3	chr4	100803221]--[100805220	Known	0.547619	0	0.547619
RPL34	chr4	109543178]--[109543262	Known	0.547619	0	0.547619
COX7C	chr5	85915308]--[85916484	Known	0.547619	0	0.547619
CYSTM1	chr5	139574232]--[139622889	Known	0.547619	0	0.547619
GNB2L1	chr5	180666173]--[180666488	Known	0.547619	0	0.547619
HINT1	chr5	130495301]--[130498264	Known	0.547619	0	0.547619
HINT1	chr5	130498367]--[130500788	Known	0.547619	0	0.547619
RPL37	chr5	40834362]--[40834572	Known	0.547619	0	0.547619
RPS14	chr5	149823912]--[149825172	Novel	0.547619	0	0.547619
RPS14	chr5	149825245]--[149826367	Known	0.547619	0	0.547619
RPS14	chr5	149826522]--[149827148	Novel	0.547619	0	0.547619
SKP1	chr5	133496816]--[133502862	Known	0.547619	0	0.547619
SKP1	chr5	133502931]--[133509618	Known	0.547619	0	0.547619
SUB1	chr5	32585729]--[32588618	Known	0.547619	0	0.547619
TBCA	chr5	76989172]--[77004070	Novel	0.547619	0	0.547619
COX7A2	chr6	75947700]--[75950017	Known	0.547619	0	0.547619
HSP90AB1	chr6	44214928]--[44216368	Known	0.547619	0	0.547619
HSP90AB1	chr6	44217886]--[44218027	Known	0.547619	0	0.547619
HSP90AB1	chr6	44218332]--[44218784	Known	0.547619	0	0.547619
HSP90AB1	chr6	44219617]--[44219738	Known	0.547619	0	0.547619
HSP90AB1	chr6	44221106]--[44221227	Novel	0.547619	0	0.547619
RPS12	chr6	133135917]--[133136110	Known	0.547619	0	0.547619
ACTB	chr7	5567519]--[5567636	Known	0.547619	0	0.547619
ATP5J2-PTCD1	chr7	99055976]--[99056770	Known	0.547619	0	0.547619
ATP5J2-PTCD1	chr7	99056881]--[99057710	Known	0.547619	0	0.547619
NDUFA5	chr7	123190638]--[123197459	Known	0.547619	0	0.547619
SEPT7	chr7	35912371]--[35913250	Known	0.547619	0	0.547619
SEPT7	chr7	35913382]--[35919432	Known	0.547619	0	0.547619
COX6C	chr8	100890490]--[100899720	Novel	0.547619	0	0.547619
NDUFB9	chr8	125559350]--[125562003	Known	0.547619	0	0.547619
RPL30	chr8	99054074]--[99054874	Known	0.547619	0	0.547619
RPL8	chr8	146015346]--[146015739	Known	0.547619	0	0.547619
UQCRB	chr8	97243356]--[97244003	Known	0.547619	0	0.547619
UQCRB	chr8	97244164]--[97245385	Novel	0.547619	0	0.547619
RPL35	chr9	127622541]--[127623699	Known	0.547619	0	0.547619
RPL35	chr9	127623832]--[127624189	Known	0.547619	0	0.547619
RPS6	chr9	19376383]--[19376493	Known	0.547619	0	0.547619
RPS6	chr9	19376642]--[19378367	Novel	0.547619	0	0.547619
RPS6	chr9	19378913]--[19379488	Known	0.547619	0	0.547619
TOMM5	chr9	37588926]--[37592409	Known	0.547619	0	0.547619
TXN	chr9	113006495]--[113007059	Known	0.547619	0	0.547619
ATP5F1	chr1	111996974]--[111998708	Known	0.52381	0	0.52381
DNAJC8	chr1	28536576]--[28537083	Known	0.52381	0	0.52381
DNAJC8	chr1	28555527]--[28559433	Novel	0.52381	0	0.52381
EIF3I	chr1	32692125]--[32694099	Novel	0.52381	0	0.52381
FH	chr1	241661268]--[241663738	Known	0.52381	0	0.52381
FH	chr1	241663889]--[241665743	Known	0.52381	0	0.52381
KRTCAP2	chr1	155142033]--[155142269	Novel	0.52381	0	0.52381
KRTCAP2	chr1	155142330]--[155145041	Known	0.52381	0	0.52381
MINOS1	chr1	19923598]--[19948596	Known	0.52381	0	0.52381
MRPS21	chr1	150266862]--[150280481	Novel	0.52381	0	0.52381
NDUFS5	chr1	39494609]--[39500063	Known	0.52381	0	0.52381
PARK7	chr1	8037795]--[8044955	Known	0.52381	0	0.52381
RPL5	chr1	93306191]--[93307322	Novel	0.52381	0	0.52381
RPS8	chr1	45241807]--[45242348	Known	0.52381	0	0.52381
RPS8	chr1	45242444]--[45243287	Known	0.52381	0	0.52381
RPS8	chr1	45243457]--[45243671	Known	0.52381	0	0.52381
SRRM1	chr1	24973274]--[24975350	Novel	0.52381	0	0.52381
ATP5C1	chr10	7844815]--[7848937	Known	0.52381	0	0.52381
GSTO1	chr10	106025946]--[106027011	Known	0.52381	0	0.52381
NDUFB8	chr10	102286308]--[102286732	Known	0.52381	0	0.52381
PRDX3	chr10	120928852]--[120931895	Known	0.52381	0	0.52381
PRDX3	chr10	120931995]--[120933250	Known	0.52381	0	0.52381
RPS24	chr10	79795476]--[79796951	Known	0.52381	0	0.52381
HSPA8	chr11	122929189]--[122929340	Known	0.52381	0	0.52381
HSPA8	chr11	122931502]--[122931828	Known	0.52381	0	0.52381
PSMA1	chr11	14526793]--[14529203	Known	0.52381	0	0.52381
PSMA1	chr11	14535431]--[14535948	Known	0.52381	0	0.52381
PSMC3	chr11	47440493]--[47440667	Known	0.52381	0	0.52381
RPS13	chr11	17096011]--[17096644	Known	0.52381	0	0.52381
RPS25	chr11	118888253]--[118888669	Known	0.52381	0	0.52381
TIMM8B	chr11	111956180]--[111957365	Novel	0.52381	0	0.52381
TRMT112	chr11	64084835]--[64084923	Known	0.52381	0	0.52381
ATP5G2	chr12	54059208]--[54062935	Known	0.52381	0	0.52381
ATP5G2	chr12	54063123]--[54063656	Known	0.52381	0	0.52381
ATP5G2	chr12	54066428]--[54069839	Known	0.52381	0	0.52381
GAPDH	chr12	6646173]--[6646267	Known	0.52381	0	0.52381
GAPDH	chr12	6646553]--[6646749	Known	0.52381	0	0.52381
HSP90B1	chr12	104324339]--[104325299	Known	0.52381	0	0.52381
HSP90B1	chr12	104326713]--[104327733	Novel	0.52381	0	0.52381
HSP90B1	chr12	104328064]--[104331472	Known	0.52381	0	0.52381
HSP90B1	chr12	104332234]--[104333288	Known	0.52381	0	0.52381
HSP90B1	chr12	104335482]--[104335611	Known	0.52381	0	0.52381
HSP90B1	chr12	104335672]--[104336306	Known	0.52381	0	0.52381
MRPL51	chr12	6601628]--[6602028	Known	0.52381	0	0.52381
MYL6	chr12	56553511]--[56553758	Known	0.52381	0	0.52381
NACA	chr12	57107464]--[57108147	Known	0.52381	0	0.52381
NACA	chr12	57108222]--[57108387	Known	0.52381	0	0.52381
NAP1L1	chr12	76443563]--[76444310	Known	0.52381	0	0.52381
NAP1L1	chr12	76447687]--[76448799	Known	0.52381	0	0.52381
NDUFA9	chr12	4764085]--[4766914	Known	0.52381	0	0.52381
NDUFA9	chr12	4768340]--[4771699	Known	0.52381	0	0.52381
PFDN5	chr12	53689419]--[53689623	Known	0.52381	0	0.52381
RAN	chr12	131357171]--[131357380	Known	0.52381	0	0.52381
RAN	chr12	131357669]--[131359090	Known	0.52381	0	0.52381
UBE2N	chr12	93803854]--[93804513	Known	0.52381	0	0.52381
UBE2N	chr12	93804645]--[93804830	Known	0.52381	0	0.52381
UBE2N	chr12	93805073]--[93835632	Known	0.52381	0	0.52381
XPOT	chr12	64838908]--[64841886	Known	0.52381	0	0.52381
ZCRB1	chr12	42707782]--[42711142	Novel	0.52381	0	0.52381
ZCRB1	chr12	42711245]--[42711590	Known	0.52381	0	0.52381
TPT1	chr13	45912910]--[45913633	Known	0.52381	0	0.52381
TPT1	chr13	45914315]--[45914848	Known	0.52381	0	0.52381
C14orf166	chr14	52456414]--[52458034	Known	0.52381	0	0.52381
C14orf166	chr14	52458154]--[52460440	Known	0.52381	0	0.52381
C14orf166	chr14	52460538]--[52465211	Known	0.52381	0	0.52381
C14orf166	chr14	52465295]--[52466425	Known	0.52381	0	0.52381
C14orf166	chr14	52468581]--[52470912	Known	0.52381	0	0.52381
C14orf166	chr14	52470956]--[52471079	Known	0.52381	0	0.52381
HSP90AA1	chr14	102548777]--[102549372	Known	0.52381	0	0.52381
HSP90AA1	chr14	102549633]--[102549885	Novel	0.52381	0	0.52381
HSP90AA1	chr14	102550024]--[102550131	Novel	0.52381	0	0.52381
PSMA6	chr14	35777292]--[35778120	Known	0.52381	0	0.52381
PSMA6	chr14	35782262]--[35783566	Known	0.52381	0	0.52381
PSME2	chr14	24613672]--[24614267	Known	0.52381	0	0.52381
RPS29	chr14	50052765]--[50053003	Known	0.52381	0	0.52381
ARPP19	chr15	52849417]--[52861046	Known	0.52381	0	0.52381
GTF2A2	chr15	59931352]--[59934334	Known	0.52381	0	0.52381
RPLP1	chr15	69745355]--[69745984	Novel	0.52381	0	0.52381
RPLP1	chr15	69747620]--[69747766	Novel	0.52381	0	0.52381
RPS17	chr15	83207732]--[83208732	Known	0.52381	0	0.52381
RPS17	chr15	83208880]--[83209177	Known	0.52381	0	0.52381
SRP14	chr15	40330592]--[40331076	Known	0.52381	0	0.52381
SRP14	chr15	40331148]--[40331296	Known	0.52381	0	0.52381
PSMD7	chr16	74330884]--[74334012	Known	0.52381	0	0.52381
RPS15A	chr16	18800438]--[18801633	Novel	0.52381	0	0.52381
UQCRC2	chr16	21987563]--[21991868	Known	0.52381	0	0.52381
ATP5G1	chr17	46972689]--[46973017	Novel	0.52381	0	0.52381
EIF1	chr17	39845318]--[39846029	Known	0.52381	0	0.52381
KCTD2	chr17	73035361]--[73036186	Known	0.52381	0	0.52381
KCTD2	chr17	73038751]--[73043021	Known	0.52381	0	0.52381
NME1-NME2	chr17	49244312]--[49245603	Known	0.52381	0	0.52381
NME1-NME2	chr17	49245702]--[49247299	Known	0.52381	0	0.52381
RPL23	chr17	37006463]--[37006616	Known	0.52381	0	0.52381
RPL23	chr17	37006726]--[37008857	Known	0.52381	0	0.52381
RPL23	chr17	37008981]--[37009276	Known	0.52381	0	0.52381
YWHAE	chr17	1265299]--[1268153	Known	0.52381	0	0.52381
ATP5A1	chr18	43664617]--[43666078	Known	0.52381	0	0.52381
MYL12A	chr18	3254044]--[3255744	Known	0.52381	0	0.52381
MYL12B	chr18	3277407]--[3277763	Known	0.52381	0	0.52381
NDUFV2	chr18	9122675]--[9124872	Known	0.52381	0	0.52381
NDUFV2	chr18	9126901]--[9134184	Known	0.52381	0	0.52381
EIF3K	chr19	39125756]--[39127531	Known	0.52381	0	0.52381
PET100	chr19	7695729]--[7696358	Known	0.52381	0	0.52381
PRDX2	chr19	12911110]--[12911730	Known	0.52381	0	0.52381
RPL18	chr19	49118702]--[49119133	Known	0.52381	0	0.52381
RPL18	chr19	49120078]--[49120573	Known	0.52381	0	0.52381
RPS11	chr19	49999725]--[50000450	Known	0.52381	0	0.52381
RPS15	chr19	1438889]--[1440017	Known	0.52381	0	0.52381
RPS16	chr19	39924206]--[39924305	Known	0.52381	0	0.52381
RPS16	chr19	39924397]--[39926248	Known	0.52381	0	0.52381
RPS5	chr19	58899607]--[58904343	Known	0.52381	0	0.52381
SEPW1	chr19	48284434]--[48284544	Novel	0.52381	0	0.52381
SEPW1	chr19	48284639]--[48287546	Novel	0.52381	0	0.52381
CALM2	chr2	47389524]--[47389655	Novel	0.52381	0	0.52381
CCT4	chr2	62095835]--[62096572	Novel	0.52381	0	0.52381
HSPD1	chr2	198351918]--[198352583	Known	0.52381	0	0.52381
HSPD1	chr2	198353212]--[198353727	Known	0.52381	0	0.52381
HSPD1	chr2	198363572]--[198364508	Known	0.52381	0	0.52381
MDH1	chr2	63834187]--[63834191	Novel	0.52381	0	0.52381
MYEOV2	chr2	241073417]--[241075640	Known	0.52381	0	0.52381
PPIG	chr2	170471228]--[170487283	Novel	0.52381	0	0.52381
RNF181	chr2	85824298]--[85824568	Known	0.52381	0	0.52381
RPL31	chr2	101622532]--[101622811	Known	0.52381	0	0.52381
RPS7	chr2	3622936]--[3623181	Known	0.52381	0	0.52381
SF3B6	chr2	24290717]--[24291191	Known	0.52381	0	0.52381
SF3B6	chr2	24297061]--[24299069	Known	0.52381	0	0.52381
SSB	chr2	170657533]--[170661983	Known	0.52381	0	0.52381
SSB	chr2	170662082]--[170662176	Known	0.52381	0	0.52381
SSB	chr2	170662347]--[170663294	Known	0.52381	0	0.52381
SSB	chr2	170663399]--[170663481	Known	0.52381	0	0.52381
SSB	chr2	170665410]--[170666792	Known	0.52381	0	0.52381
SSB	chr2	170666928]--[170667368	Known	0.52381	0	0.52381
DSTN	chr20	17585270]--[17587682	Novel	0.52381	0	0.52381
SLMO2-ATP5E	chr20	57605480]--[57607277	Known	0.52381	0	0.52381
CCT8	chr21	30435849]--[30437290	Known	0.52381	0	0.52381
CCT8	chr21	30437423]--[30439037	Known	0.52381	0	0.52381
EIF3L	chr22	38274175]--[38282770	Known	0.52381	0	0.52381
EIF3L	chr22	38282848]--[38284432	Known	0.52381	0	0.52381
RPL3	chr22	39711556]--[39712712	Known	0.52381	0	0.52381
RPL3	chr22	39713632]--[39714404	Known	0.52381	0	0.52381
UBE2L3	chr22	21965329]--[21975803	Known	0.52381	0	0.52381
EIF4A2	chr3	186502886]--[186503671	Known	0.52381	0	0.52381
EIF4A2	chr3	186504056]--[186504292	Novel	0.52381	0	0.52381
HIGD1A	chr3	42827650]--[42835649	Known	0.52381	0	0.52381
NDUFB4	chr3	120320100]--[120321055	Novel	0.52381	0	0.52381
RPL32	chr3	12881737]--[12882993	Known	0.52381	0	0.52381
SELK	chr3	53920958]--[53922419	Known	0.52381	0	0.52381
H2AFZ	chr4	100870092]--[100870431	Known	0.52381	0	0.52381
HNRNPD	chr4	83275303]--[83276460	Known	0.52381	0	0.52381
OCIAD2	chr4	48899871]--[48901847	Known	0.52381	0	0.52381
OSTC	chr4	109571947]--[109576720	Known	0.52381	0	0.52381
OSTC	chr4	109576807]--[109578606	Novel	0.52381	0	0.52381
OSTC	chr4	109578801]--[109588403	Known	0.52381	0	0.52381
RPL34	chr4	109543357]--[109543671	Novel	0.52381	0	0.52381
AK6	chr5	68651617]--[68651721	Known	0.52381	0	0.52381
AK6	chr5	68662418]--[68665290	Known	0.52381	0	0.52381
BTF3	chr5	72794380]--[72794958	Known	0.52381	0	0.52381
CCT5	chr5	10263423]--[10264767	Known	0.52381	0	0.52381
COX7C	chr5	85913943]--[85915169	Known	0.52381	0	0.52381
HSPA9	chr5	137893184]--[137893557	Known	0.52381	0	0.52381
RPS14	chr5	149827296]--[149829265	Novel	0.52381	0	0.52381
RPS23	chr5	81572333]--[81573511	Novel	0.52381	0	0.52381
SKP1	chr5	133509709]--[133512545	Known	0.52381	0	0.52381
SUB1	chr5	32591784]--[32599066	Novel	0.52381	0	0.52381
SUB1	chr5	32599171]--[32601109	Novel	0.52381	0	0.52381
GTF3C6	chr6	111280451]--[111281617	Known	0.52381	0	0.52381
GTF3C6	chr6	111283703]--[111288714	Known	0.52381	0	0.52381
HSP90AB1	chr6	44216510]--[44217114	Known	0.52381	0	0.52381
HSP90AB1	chr6	44217315]--[44217412	Known	0.52381	0	0.52381
HSP90AB1	chr6	44217568]--[44217758	Novel	0.52381	0	0.52381
HSP90AB1	chr6	44219338]--[44219473	Novel	0.52381	0	0.52381
RPL10A	chr6	35436800]--[35437158	Known	0.52381	0	0.52381
RPS10-NUDT3	chr6	34392994]--[34393810	Known	0.52381	0	0.52381
RWDD1	chr6	116901520]--[116905889	Known	0.52381	0	0.52381
RWDD1	chr6	116906015]--[116910004	Known	0.52381	0	0.52381
TMEM14B	chr6	10749927]--[10751366	Known	0.52381	0	0.52381
TMEM14B	chr6	10751463]--[10755374	Known	0.52381	0	0.52381
RPS18	chr6_qbl_hap6	4475895]--[4475977	Known	0.52381	0	0.52381
HLA-B	chr6_ssto_hap7	2655831]--[2656016	Known	0.52381	0	0.52381
ACTB	chr7	5569028]--[5569170	Novel	0.52381	0	0.52381
AKR1B1	chr7	134127518]--[134129991	Known	0.52381	0	0.52381
CBX3	chr7	26251373]--[26251702	Known	0.52381	0	0.52381
LOC101927668	chr7	20042876]--[20042886	Novel	0.52381	0	0.52381
NDUFA4	chr7	10978518]--[10979642	Known	0.52381	0	0.52381
NDUFA5	chr7	123182271]--[123185667	Known	0.52381	0	0.52381
PSMA2	chr7	42957286]--[42957378	Known	0.52381	0	0.52381
PSMA2	chr7	42961526]--[42962923	Known	0.52381	0	0.52381
PSMA2	chr7	42963003]--[42964274	Known	0.52381	0	0.52381
PSMA2	chr7	42967057]--[42971718	Known	0.52381	0	0.52381
SEPT7	chr7	35919546]--[35922093	Known	0.52381	0	0.52381
SRI	chr7	87835818]--[87837821	Known	0.52381	0	0.52381
TOMM7	chr7	22857660]--[22862306	Novel	0.52381	0	0.52381
C8orf59	chr8	86127263]--[86129617	Known	0.52381	0	0.52381
EIF3E	chr8	109214150]--[109215213	Known	0.52381	0	0.52381
PABPC1	chr8	101717278]--[101717817	Novel	0.52381	0	0.52381
VDAC3	chr8	42251397]--[42251727	Known	0.52381	0	0.52381
VDAC3	chr8	42251794]--[42252602	Known	0.52381	0	0.52381
VDAC3	chr8	42256377]--[42257168	Known	0.52381	0	0.52381
YWHAZ	chr8	101936521]--[101937145	Known	0.52381	0	0.52381
DNAJA1	chr9	33029983]--[33030440	Known	0.52381	0	0.52381
HNRNPK	chr9	86593191]--[86593288	Known	0.52381	0	0.52381
HSPA5	chr9	128000584]--[128000873	Novel	0.52381	0	0.52381
RPS6	chr9	19379613]--[19380189	Known	0.52381	0	0.52381
SEC61B	chr9	101984645]--[101984826	Known	0.52381	0	0.52381
SEC61B	chr9	101984922]--[101990181	Known	0.52381	0	0.52381
SEC61B	chr9	101990280]--[101992618	Known	0.52381	0	0.52381
TXN	chr9	113007119]--[113013100	Novel	0.52381	0	0.52381
TXN	chr9	113013157]--[113013640	Known	0.52381	0	0.52381
FUNDC2	chrX	154261826]--[154274784	Known	0.52381	0	0.52381
PGK1	chrX	77378868]--[77380371	Known	0.52381	0	0.52381
PGK1	chrX	77380543]--[77380825	Known	0.52381	0	0.52381
RPS4X	chrX	71493232]--[71493651	Novel	0.52381	0	0.52381
SLC25A5	chrX	118602583]--[118603621	Novel	0.52381	0	0.52381
SLC25A5	chrX	118604107]--[118604336	Known	0.52381	0	0.52381
SLC25A5	chrX	118604473]--[118604863	Known	0.52381	0	0.52381
ATP1B1	chr1	169096641]--[169099244	Novel	0.5	0	0.5
ATP5F1	chr1	111992492]--[111996833	Known	0.5	0	0.5
ATP5F1	chr1	111998868]--[111999251	Known	0.5	0	0.5
BCAS2	chr1	115118368]--[115119309	Known	0.5	0	0.5
CACYBP	chr1	174969328]--[174973749	Known	0.5	0	0.5
CAP1	chr1	40536650]--[40537121	Known	0.5	0	0.5
DNAJC8	chr1	28541504]--[28555434	Known	0.5	0	0.5
EIF3I	chr1	32689720]--[32690011	Known	0.5	0	0.5
IGSF21	chr1	18703923]--[18704751	Known	0.5	0	0.5
MINOS1	chr1	19948638]--[19949968	Known	0.5	0	0.5
NUCKS1	chr1	205687606]--[205688654	Known	0.5	0	0.5
PARP1	chr1	226549781]--[226550801	Known	0.5	0	0.5
PARP1	chr1	226576455]--[226578111	Known	0.5	0	0.5
PRDX6	chr1	173450618]--[173454500	Known	0.5	0	0.5
PRDX6	chr1	173454643]--[173455395	Known	0.5	0	0.5
PSMD4	chr1	151236503]--[151237307	Known	0.5	0	0.5
PSMD4	chr1	151238910]--[151238995	Known	0.5	0	0.5
RBBP4	chr1	33116920]--[33117514	Known	0.5	0	0.5
RBBP4	chr1	33138124]--[33138242	Known	0.5	0	0.5
SDHB	chr1	17349222]--[17350470	Known	0.5	0	0.5
SNRPE	chr1	203830840]--[203831323	Known	0.5	0	0.5
SRRM1	chr1	24972560]--[24973156	Novel	0.5	0	0.5
SRRM1	chr1	24975516]--[24976461	Known	0.5	0	0.5
ZBTB8OS	chr1	33099326]--[33099553	Known	0.5	0	0.5
FAM21A	chr10	51854963]--[51855359	Known	0.5	0	0.5
PARG	chr10	51188554]--[51189423	Novel	0.5	0	0.5
PPA1	chr10	71962940]--[71964629	Known	0.5	0	0.5
BANF1	chr11	65770841]--[65771097	Known	0.5	0	0.5
C11orf58	chr11	16774438]--[16776421	Known	0.5	0	0.5
HSPA8	chr11	122930974]--[122931302	Known	0.5	0	0.5
MRPL21	chr11	68660460]--[68660871	Known	0.5	0	0.5
RPS3	chr11	75112771]--[75113395	Novel	0.5	0	0.5
TRMT112	chr11	64084436]--[64084531	Known	0.5	0	0.5
ARPC3	chr12	110883353]--[110888060	Known	0.5	0	0.5
CPNE8	chr12	39046398]--[39046406	Novel	0.5	0	0.5
HSP90B1	chr12	104325398]--[104326054	Known	0.5	0	0.5
HSP90B1	chr12	104326192]--[104326603	Known	0.5	0	0.5
HSP90B1	chr12	104333397]--[104335188	Novel	0.5	0	0.5
HSP90B1	chr12	104335322]--[104335406	Known	0.5	0	0.5
HSP90B1	chr12	104336570]--[104336852	Known	0.5	0	0.5
NACA	chr12	57108469]--[57118237	Known	0.5	0	0.5
NAP1L1	chr12	76444430]--[76446871	Known	0.5	0	0.5
NAP1L1	chr12	76446889]--[76446986	Known	0.5	0	0.5
NAP1L1	chr12	76454057]--[76461152	Known	0.5	0	0.5
NAP1L1	chr12	76461252]--[76462692	Known	0.5	0	0.5
NAP1L1	chr12	76462773]--[76467982	Known	0.5	0	0.5
NDUFA9	chr12	4767000]--[4768201	Known	0.5	0	0.5
NDUFA9	chr12	4777687]--[4778908	Known	0.5	0	0.5
PEBP1	chr12	118577349]--[118582391	Novel	0.5	0	0.5
RAN	chr12	131357461]--[131357547	Known	0.5	0	0.5
SLC25A3	chr12	98993901]--[98994948	Known	0.5	0	0.5
SLC25A3	chr12	98995055]--[98995144	Novel	0.5	0	0.5
SNRPF	chr12	96255067]--[96259101	Known	0.5	0	0.5
TUBA1A	chr12	49580236]--[49580394	Known	0.5	0	0.5
ZCRB1	chr12	42711698]--[42716219	Known	0.5	0	0.5
ATP8A2	chr13	26586759]--[26594025	Known	0.5	0	0.5
DNAJC15	chr13	43652821]--[43659903	Known	0.5	0	0.5
GTF3A	chr13	28009168]--[28009269	Known	0.5	0	0.5
SACS	chr13	23985877]--[24007753	Known	0.5	0	0.5
ARHGAP5	chr14	32563589]--[32586345	Known	0.5	0	0.5
ATL1	chr14	51054793]--[51057659	Known	0.5	0	0.5
C14orf37	chr14	58598437]--[58599809	Known	0.5	0	0.5
CALM1	chr14	90863574]--[90866409	Known	0.5	0	0.5
EIF5	chr14	103806895]--[103807301	Known	0.5	0	0.5
HNRNPC	chr14	21679461]--[21679568	Known	0.5	0	0.5
PSMA6	chr14	35780099]--[35782089	Known	0.5	0	0.5
PSMC6	chr14	53174020]--[53175026	Known	0.5	0	0.5
PSME2	chr14	24614670]--[24614923	Novel	0.5	0	0.5
LRRC49	chr15	71305247]--[71329518	Known	0.5	0	0.5
RORA-AS1	chr15	60792200]--[60793159	Known	0.5	0	0.5
RPL4	chr15	66795498]--[66795697	Known	0.5	0	0.5
ARL6IP1	chr16	18804690]--[18805922	Known	0.5	0	0.5
ARL6IP1	chr16	18806003]--[18806786	Known	0.5	0	0.5
BOLA2B	chr16	30204774]--[30204854	Known	0.5	0	0.5
GNAO1	chr16	56385443]--[56388778	Novel	0.5	0	0.5
GOT2	chr16	58757805]--[58768046	Known	0.5	0	0.5
HSBP1	chr16	83842348]--[83842909	Known	0.5	0	0.5
MT1X	chr16	56717140]--[56717870	Known	0.5	0	0.5
PSMD7	chr16	74335040]--[74335452	Known	0.5	0	0.5
RSL1D1	chr16	11935673]--[11935765	Novel	0.5	0	0.5
GABARAP	chr17	7144993]--[7145560	Known	0.5	0	0.5
KCTD2	chr17	73035155]--[73035305	Known	0.5	0	0.5
KCTD2	chr17	73038368]--[73038626	Known	0.5	0	0.5
KPNB1	chr17	45757498]--[45757874	Known	0.5	0	0.5
NSRP1	chr17	28505214]--[28506107	Known	0.5	0	0.5
SUMO2	chr17	73164052]--[73164064	Novel	0.5	0	0.5
IER3IP1	chr18	44682601]--[44683808	Known	0.5	0	0.5
KCTD1	chr18	24035862]--[24039586	Known	0.5	0	0.5
PTPN2	chr18	12794482]--[12801972	Known	0.5	0	0.5
PTPN2	chr18	12802148]--[12814203	Known	0.5	0	0.5
RPL17-C18orf32	chr18	47014935]--[47015729	Known	0.5	0	0.5
TXNL4A	chr18	77733854]--[77737600	Known	0.5	0	0.5
COX7A1	chr19	36641933]--[36642364	Known	0.5	0	0.5
EIF3K	chr19	39116740]--[39123069	Known	0.5	0	0.5
PDCD5	chr19	33076810]--[33077766	Known	0.5	0	0.5
PRDX2	chr19	12911880]--[12911974	Known	0.5	0	0.5
TECR	chr19	14674713]--[14674795	Known	0.5	0	0.5
ACP1	chr2	275198]--[276979	Known	0.5	0	0.5
ACP1	chr2	277080]--[277227	Known	0.5	0	0.5
CIR1	chr2	175215471]--[175216349	Known	0.5	0	0.5
COPS8	chr2	238002836]--[238004465	Known	0.5	0	0.5
DDX18	chr2	118572435]--[118575020	Known	0.5	0	0.5
DNER	chr2	230223360]--[230231587	Novel	0.5	0	0.5
DNER	chr2	230253109]--[230271949	Known	0.5	0	0.5
DNER	chr2	230411804]--[230450572	Novel	0.5	0	0.5
HDLBP	chr2	242169100]--[242169249	Known	0.5	0	0.5
HSPD1	chr2	198362112]--[198363400	Known	0.5	0	0.5
ID2	chr2	8822636]--[8822974	Novel	0.5	0	0.5
IMMT	chr2	86397963]--[86398332	Known	0.5	0	0.5
ITGB1BP1	chr2	9554383]--[9558756	Known	0.5	0	0.5
MMADHC	chr2	150427682]--[150432226	Known	0.5	0	0.5
MMADHC	chr2	150432352]--[150432952	Known	0.5	0	0.5
MMADHC	chr2	150433053]--[150435946	Known	0.5	0	0.5
NCL	chr2	232325274]--[232325381	Known	0.5	0	0.5
NOP58	chr2	203162234]--[203162567	Known	0.5	0	0.5
SLC39A10	chr2	196602324]--[196602335	Novel	0.5	0	0.5
SSB	chr2	170667551]--[170667695	Known	0.5	0	0.5
DYNLRB1	chr20	33122594]--[33128384	Known	0.5	0	0.5
PFDN4	chr20	52824661]--[52830890	Known	0.5	0	0.5
CCT8	chr21	30434554]--[30434649	Novel	0.5	0	0.5
CCT8	chr21	30434734]--[30434811	Known	0.5	0	0.5
CCT8	chr21	30439097]--[30439212	Known	0.5	0	0.5
PCP4	chr21	41270448]--[41300907	Novel	0.5	0	0.5
ATP6V1E1	chr22	18095643]--[18095976	Known	0.5	0	0.5
ATP6V1E1	chr22	18102289]--[18111370	Known	0.5	0	0.5
CHCHD10	chr22	24108209]--[24108315	Known	0.5	0	0.5
RPL3	chr22	39712842]--[39713466	Known	0.5	0	0.5
XRCC6	chr22	42054355]--[42057334	Known	0.5	0	0.5
ATP2C1	chr3	130720187]--[130734991	Novel	0.5	0	0.5
COX17	chr3	119394078]--[119396051	Known	0.5	0	0.5
EIF1B	chr3	40351461]--[40352383	Known	0.5	0	0.5
EIF4A2	chr3	186502481]--[186502751	Known	0.5	0	0.5
EIF4A2	chr3	186503838]--[186503954	Known	0.5	0	0.5
ITPR1	chr3	4702768]--[4703765	Known	0.5	0	0.5
PSMD2	chr3	184025802]--[184026236	Known	0.5	0	0.5
SEC22C	chr3	42632456]--[42633016	Known	0.5	0	0.5
H2AFZ	chr4	100869675]--[100869968	Known	0.5	0	0.5
HNRNPDL	chr4	83346032]--[83347191	Known	0.5	0	0.5
HNRNPDL	chr4	83347280]--[83347616	Known	0.5	0	0.5
MRPS18C	chr4	84377326]--[84378061	Known	0.5	0	0.5
MRPS18C	chr4	84378108]--[84379498	Known	0.5	0	0.5
MRPS18C	chr4	84379576]--[84380892	Novel	0.5	0	0.5
RPL34	chr4	109541866]--[109543107	Known	0.5	0	0.5
RUFY3	chr4	71654685]--[71655211	Known	0.5	0	0.5
SDAD1	chr4	76892609]--[76894471	Known	0.5	0	0.5
TRPC3	chr4	122801027]--[122803510	Novel	0.5	0	0.5
AK6	chr5	68661579]--[68662332	Known	0.5	0	0.5
BTF3	chr5	72795024]--[72798313	Known	0.5	0	0.5
BTF3	chr5	72798939]--[72800171	Known	0.5	0	0.5
CCNH	chr5	86690296]--[86690862	Novel	0.5	0	0.5
GABRA1	chr5	161281272]--[161292726	Known	0.5	0	0.5
GABRA1	chr5	161292792]--[161300123	Known	0.5	0	0.5
GABRA1	chr5	161318053]--[161322670	Novel	0.5	0	0.5
HIGD2A	chr5	175815970]--[175816333	Known	0.5	0	0.5
HSPA9	chr5	137891800]--[137892142	Known	0.5	0	0.5
MATR3	chr5	138661349]--[138661853	Known	0.5	0	0.5
MATR3	chr5	138661970]--[138665033	Known	0.5	0	0.5
MEF2C	chr5	88178824]--[88178837	Novel	0.5	0	0.5
NPM1	chr5	170817131]--[170818310	Known	0.5	0	0.5
NPM1	chr5	170834775]--[170837531	Known	0.5	0	0.5
SKP1	chr5	133494283]--[133496678	Known	0.5	0	0.5
VDAC1	chr5	133326597]--[133326696	Known	0.5	0	0.5
ARID1B	chr6	157530260]--[157530272	Novel	0.5	0	0.5
EEF1E1-BLOC1S5	chr6	8080259]--[8090419	Known	0.5	0	0.5
GTF3C6	chr6	111281817]--[111283594	Known	0.5	0	0.5
HSP90AB1	chr6	44220000]--[44220783	Known	0.5	0	0.5
MRPS18A	chr6	43646359]--[43648825	Known	0.5	0	0.5
PKIB	chr6	122954510]--[122996223	Known	0.5	0	0.5
PKIB	chr6	122996288]--[123038931	Known	0.5	0	0.5
RWDD1	chr6	116910144]--[116911434	Known	0.5	0	0.5
RWDD1	chr6	116912111]--[116914142	Known	0.5	0	0.5
SNRPC	chr6	34725730]--[34730371	Known	0.5	0	0.5
TMEM242	chr6	157743833]--[157744445	Known	0.5	0	0.5
HLA-DPB1	chr6_qbl_hap6	4286116]--[4286447	Known	0.5	0	0.5
HLA-DPB1	chr6_qbl_hap6	4286467]--[4286769	Known	0.5	0	0.5
ACTB	chr7	5567252]--[5567262	Novel	0.5	0	0.5
ACTB	chr7	5569293]--[5570157	Known	0.5	0	0.5
AKR1B1	chr7	134132810]--[134133139	Novel	0.5	0	0.5
AKR1B1	chr7	134133868]--[134134472	Known	0.5	0	0.5
C7orf73	chr7	135347339]--[135357500	Known	0.5	0	0.5
CHCHD2	chr7	56170699]--[56171921	Known	0.5	0	0.5
HSPB1	chr7	75933181]--[75933301	Known	0.5	0	0.5
PPP1R17	chr7	31735230]--[31736580	Known	0.5	0	0.5
PSMC2	chr7	102996236]--[103002407	Known	0.5	0	0.5
SEPT7	chr7	35922180]--[35923501	Novel	0.5	0	0.5
SEPT7	chr7	35923593]--[35925437	Known	0.5	0	0.5
SEPT7	chr7	35925485]--[35930277	Known	0.5	0	0.5
SEPT7	chr7	35937990]--[35942685	Known	0.5	0	0.5
SNX10	chr7	26400680]--[26404154	Known	0.5	0	0.5
SRI	chr7	87846502]--[87848175	Known	0.5	0	0.5
SRPK2	chr7	104807907]--[104808454	Known	0.5	0	0.5
SRPK2	chr7	104809707]--[104844077	Known	0.5	0	0.5
TRA2A	chr7	23544781]--[23544793	Novel	0.5	0	0.5
C8orf59	chr8	86126859]--[86127150	Known	0.5	0	0.5
CA8	chr8	61121475]--[61135210	Known	0.5	0	0.5
CALB1	chr8	91072925]--[91075326	Novel	0.5	0	0.5
CALB1	chr8	91081280]--[91081383	Known	0.5	0	0.5
COPS5	chr8	67969679]--[67970318	Known	0.5	0	0.5
DCAF13	chr8	104452496]--[104453682	Known	0.5	0	0.5
DPYSL2	chr8	26515558]--[26515567	Novel	0.5	0	0.5
EIF3E	chr8	109215731]--[109226835	Known	0.5	0	0.5
ENY2	chr8	110352788]--[110355633	Known	0.5	0	0.5
MIR548O2	chr8	30038142]--[30040590	Known	0.5	0	0.5
RPL8	chr8	146015849]--[146016662	Novel	0.5	0	0.5
RPL8	chr8	146016878]--[146017158	Known	0.5	0	0.5
RPS20	chr8	56985829]--[56986255	Known	0.5	0	0.5
TCEB1	chr8	74859050]--[74868148	Known	0.5	0	0.5
VDAC3	chr8	42259531]--[42260829	Known	0.5	0	0.5
YWHAZ	chr8	101961126]--[101964159	Known	0.5	0	0.5
CBWD6	chr9	69259304]--[69262336	Known	0.5	0	0.5
DNAJA1	chr9	33026984]--[33029886	Known	0.5	0	0.5
DNAJA1	chr9	33034326]--[33036571	Known	0.5	0	0.5
DNAJA1	chr9	33036683]--[33037014	Known	0.5	0	0.5
HSPA5	chr9	128002582]--[128002952	Novel	0.5	0	0.5
MRPL50	chr9	104153130]--[104160785	Known	0.5	0	0.5
TMEM245	chr9	111777512]--[111777522	Novel	0.5	0	0.5
APOO	chrX	23858493]--[23874423	Novel	0.5	0	0.5
APOO	chrX	23874494]--[23876760	Known	0.5	0	0.5
APOO	chrX	23876846]--[23886708	Novel	0.5	0	0.5
CHRDL1	chrX	110035442]--[110038974	Known	0.5	0	0.5
FUNDC2	chrX	154274855]--[154279944	Known	0.5	0	0.5
MCTS1	chrX	119739411]--[119739933	Known	0.5	0	0.5
MCTS1	chrX	119744928]--[119746037	Known	0.5	0	0.5
PGK1	chrX	77372908]--[77373549	Known	0.5	0	0.5
PGK1	chrX	77373664]--[77378331	Known	0.5	0	0.5
PIN4	chrX	71416751]--[71417218	Known	0.5	0	0.5
RPS4X	chrX	71495571]--[71496006	Known	0.5	0	0.5
RPS4Y1	chrY	2733283]--[2734834	Known	0.5	0	0.5
