# Supplementary material for: Identification of genome-wide non-canonical spliced regions and analysis of biological functions for spliced sequences using Read-Split-Fly
Source: BMC Bioinformatics. 2017 Oct 3;18(Suppl 11):382. doi: 10.1186/s12859-017-1801-y (PMC5629565; doi:10.1186/s12859-017-1801-y)
Supplement: Supplementary file 4 — U12-type and U2-type intron sequences used in the study. This file contains U12-type and U2-type 5′ and 3′ sequences and their associated gene information. (XLSX 69 kb) [file 12859_2017_1801_MOESM4_ESM.xlsx]

## Sheet: Supplementary Table 5.txt
gene_id	gene_name	donor_seq	acceptor_seq	spliceosome	position_bp
18262	SSU72	ACAAAGAACTGTATCCCAGCGGGTT	AGATGCCTTTTCTCTGACGTTCCTTAACTCCCATGTGTAGCTATAC	U12	-14
18281		GGATCTGGCCGTGTCCTTGTCCACC	CTGCAGACACCTGTATCCCCTCCTTGACGTGGACCCTCAGCTGGAC	U12	-14
18289	Q5TA87_HUMAN	CCAGGGACCAATATCCTTGGGCACC	TGGGCCCATGGATCGCTGTTGGCCCCTAACTCGGCACCAAAGTGGC	U12	-12
18306	CHD5	GCATCGTGACGTATCCTTGGCCAGG	TTCTAACGGCCAGGTTTGCCCTTAATGGTGCCCCACCCAGGCACGG	U12	-16
20554	CHD4	GCATTATAAAGTATCCTTTGCCTGA	ACTTTCCTTGTTTTGTTTTTCCTGAGCACTTTTCCAATAGCCATGG	U12	-15
22644	CHD3	GGATTGTCCTGTATCCTTTGATACA	CTGTTAAATTCCTTGATGGTTCCTTTTCCTTCATTGGTAGCCATGG	U12	-8
18321	CLCN6	GTACAGACATGTATCCTTTTCACGG	CTCGGCTGATGAACAAGTTTCCTTAACCCAGTTTCCGCAGCGGTGG	U12	-15
18333	NP_112169.1	TCGGCTCCAAGTATCCTTTGGATAT	GTGCAGAGGCACCCAGTTAGGCTCCTTGACCCTCCTCCAGATTTGA	U12	-12
18344	PQLC2	CGACACCATCGTATCCTTCAGGGCG	CAGTCTCTGCTCAGCTTGGCCTTAACGGCGGCACCCCCAGATCTCC	U12	-16
18372		ATCGAAGATCATATCCTTGAACTGT	GCCCCTCCATGAATGGCTGGCCGGCCCTTGACTGTGTCACATATCT	U12	-10
18373		CCAAAACCAGGTATTCTTTTTTGGG	AGTCTACAAAGCAGTCTCCTTGCCAATTTTCTTCTTTCAGGAGAGA	U2	0
18377	E2F2	CCAACAAGAGATATCCTCCTTGGTT	TTTGACCAGACAGTCACTTTTCTTGACTCTCCTGCCCTACGCTGGC	U12	-15
26738	E2F3	AGAATCAAAGATATCCTTTGTGCCG	TCTGAGGTAATTAGATGGAAGATTCCTTGACACTCTTTACGTTAGC	U12	-11
18391	FUSIP1	CTTATGTTCAATATCCTTTCTTCAG	AAAGTTTGCAAAACTTCCCAAGCCCCTTAACATTTAGCACATTTGA	U12	-11
26997	SRR35_HUMAN	CTTATGTTCAATATCCTTTATTTTA	TTGATATCTCATGTTCAAAGTGTCCTTAACAGCTAGTCATATTTGA	U12	-12
18399		CACCAGCAAGATATCCTTTGTCAGC	TCCCCACCCTCCACCCATTGAAGTCCTTAACTGCCCTCACCGTGCT	U12	-11
18402	ATPBD1B	ATTTCTCTTCGTATCCTTGCCAGCT	CCTCTGCCTATGCTATCAGCCTTGACGCACCCTTCCTCAGCACACT	U12	-16
18428	MATN1	ACCAGGAAACATATCCCTTCCCAGA	GCTCTGGCCAACCTGCACCTCTCCTTAACTCTGAGTCCACTGGAAG	U12	-13
18434	CCDC28B	GTAATTCTATGTATCCTTTCCAAGG	AAGGACTGGTCCAAAGCGCCACGATCCTTGACGGGCACAGCCAGAA	U12	-10
18445	EIF3S2	GACGCTGACTGTATCCTTATTTTGG	GCTCGGGTGAACTTCGTCATATTTCTTAACAACTCTTCAGGGGACA	U12	-12
18464	NP_060320.1	ATCGAAAGTCGTATCCTTTGCACAC	TACTGCATTTTCTTTTGAGCAGTCCTTAACTTCCAGAAAGGTACCT	U12	-12
18475		GATAACCTCTGTATCCTTCAGACAT	ACAGCAGCATTATCGGTTCCTTAACAATGGGGCCAAAAGCTGCCAG	U12	-17
18476		GATAACCTCTGTATCCTTCAGACAT	GACAGCAGCATTATCGGTTCCTTAACAATGGGGCCAAAAGCTGCCA	U12	-16
18477		CTGCGTCATCATATCCTTCCTGTGC	CCTCGCCTCTGGGTTGTCTTCCCTTGACTCTGAGCCGCAGGCGGTG	U12	-14
18480	MYCBP	GTGCTTTGGAGTATCCTTTCAAGTC	CATTCATGTCTAAGAAGTAAGTTCTTAACATTGATAATAGTTTTTT	U12	-13
18499	TRIT1	AACTGCTCTGATATCCTTAGGAAAG	AGGATTCTCTTGATATCGTGATATCTTTCTTAATGTTCACATTGAA	U12	-8
18508	SMAP1L	AGATAGACCCGTATCTTTTCTGGAG	GAGAGGCTTGTTGGATTCATCCTTAATAAGCTTTTTGCAGAGCTGT	U12	-15
26951	SMAP1	AGACAGATCAGTATCCTTTAAAACT	TCACTGAATTCATGCTTTTCCTTAAGTTATCTGTTTTCAGAGCAGT	U12	-16
18537	NP_060620.2	GGAAGCCACAGTATCCTTGGAGCAC	GCTGCAAACTAGGATCCATTGTCCTTGACCACCATGCCAGATACAC	U12	-13
18547	NP_001004307.1	TTAGAATCACGTATCCTTTACTGAA	AAAAACCACCCTGAAACTCACTCTTTAACGTGTCATACAGCTATAT	U12	-13
18551		TGGAAGAAGAGTATCCTTTAATGAT	CTGTAATATTGTTTAAAAAGTTTCCTTGATAGTTACACAGATATTA	U12	-12
18560	TM2D1	AAGTGGGACAATATCCTCTGTGGAG	GTTGGAATGTAGTCCGTATTTCCTTAACTTTTTTTTTTACATATAT	U12	-14
18568	ALG6	GACATTTTCAGTATCCTTTACTAAT	TTAAAAGATTATTGAGATAATTTCCTTGACACAGGAACATATATAA	U12	-12
18590	SGIP1	GAACCCGGCTATATCCTTTCTTTAT	CAGTAGAAGAAAGAGTTATGTATCTTTAACTGTGTTCTACCTACCA	U12	-12
18602	NP_001002292.1	AGAGCTGGCCGTATCCTTCCTTGAT	CCTTGGCTAGCCCGTTGTTTCCTTTACTGGACACGACCAGATGGCC	U12	-15
18624	ANKRD13C	AAAATGGAAAGTAAGTTTTTTTCTT	TGGAAAAAGTTTCCTAACATTTTTTTTCCTCCCATTTTAGAGCTCC	U2	0
18637	SLC44A5	TGACAGCAGTGTATCCTTTGGTAAT	TCTACCAGCAAATGGTTTATCCTTAATGGAGTTTATTCAGTTTCTT	U12	-15
18648	LPHN2	TCATTTAGAGGTATCCTATCTATAT	CATGTTACAATAAATCATTTTACTTTCTTTTATATATCAGCTACTC	U12	-9
18662	BXDC5	AAAACCCCAAGTATCCTTTTTTTTT	TTACAGAGTTCAATGTGTTTTTCTTAACTTTTATGAACAGATGGAC	U12	-14
18680	GBP3	ACCAACTGTAGTATCCTTTTGTGAC	TCCTGTTCATTTTGTCACATTTCCTTAGTTAGCTACTCAGCTATGT	U12	-13
18690	GBP1	ACCAACTGTAGTATCCTTTTGTGAC	CCCTGTTCATTTTGTCACATTTCCTTAGTTAGCTACTCAGCTATGT	U12	-13
18695	GBP2	AGCAGCTGCAGTATCCTTCCAGGAA	GATGGTGTAGGGTGCTATCCTTCCTTAGCTGAGATCCCAGCTACGT	U12	-13
18700	GBP4	AGCAGCTGCAGTATCCTTCTGGGAA	GATGGTGTAGGGTGCTATCCTTCCTTAGCTGAGATCCCAGCTATGT	U12	-13
18707	GBP6	AGCAGCTGCAGTATCCTTCCAGGAA	ATTGTGGGCAGACAGTTGCTTTTCCTTACCTAAGTCCTAGTTATGT	U12	-12
18702	GBP5	ACCTACTGCAGTATCCTTTTGTGGT	GTGGTCCTATTTCTGCCAGTTTTCTTTAATTGCATCTCAGCAATGT	U12	-12
18712		ACCAACTGCAGTATCCTTTGTGACC	CCATGTTCATTTTGTCACATTTCTTTAGTTAGCTACTCAGCTATGT	U12	-13
18718	DNTTIP2	AGGCTAAACTGTAAGTTTTTCCTTT	ATTTAATTACTTGATCTTTAAGTGATGATTTCTTTTTCAGTCTGAA	U2	0
18734	RNPC3	CATGGTGGTTGTATCCTTTAAATCC	TTGCATATTCATGAAGGAAACCTTAATTTTAAATTATTAGCAGTTT	U12	-15
18747	GNAI3	TGCCAGGGCAGTAAGTGTTTCTCAT	ATGGAGAGTCATCTGTCTCTTTCTTAACTGCTTTCTTCAGGATGAT	U12	-14
18759	TMEM77	GCACTTAGCAGTATCCTTCACTGTA	GATCGTCTCTGAGATTCTTCCTTGACTTATGTTTTTATAGTGCTGA	U12	-16
18775	LRIG2	TATCCGAACTGTAAGTGTTGGATAG	ATACAATGAATTCCTTACCTTCCACATTTCTTGTTTTCAGTGATTT	U2	0
18784	SPAG17	GTGGAAGCAAATATCCTTTAAAGTT	ATTTAGTCATGAAAAGCACAGCCCTTAACAAGTATTTTACCTGTTT	U12	-13
18806	POLR3C	TATGTCATCAGTATCCTTACCAGTT	GCCAAAACATTACTGAGTGACCTTAATTCTCTACATAAAGACCTCC	U12	-15
18827	Q5T2V8_HUMAN	GGAAGTGAAAGTATCCTTTGTCCCT	TTCCTATGTGATTAAAACCTTGATGCCCATTCTGTGCCAGATCTTA	U2	0
18844	GPR89	GGAAGTGAAAGTATCCTTTGTCCCT	TTCCTATGTGATTAAAACCTTGATGCCCATTCTGTGCCAGATCTTA	U2	0
18838	CHD1L	CAACTTACATGTATCCTTTTGTGAT	TAAAGTGATGACATGTATCTTCCTTGACCATCCTTATCAGATATTA	U12	-14
18851	LYSMD1	TGGGGTGACGGTGAGTTTTCCAGGA	ATTATTACTGTCCTTAATTTTGGTGACTTTTTTTTTTAAGATGGAA	U2	0
18859	RFX5	GCCAGTCCAAGTATCCTTGACTAGA	GGAGATCGCCATGTGTTGGCTGCTCTTTAACTTGCATCAGATATTG	U12	-11
18877	CRTC2	CACCCGCCACATATCCTTCACAGGG	TCTGTCCTCTCTACTTTTTTCCTTAACTGGTGCTGTTCACATTGAC	U12	-15
18887	NUP210L	GTCCATAAAAGTATCCTTTTGTTCA	CCAACTCTGGCTCACATGATTTCCTTAAGCAAAAATTAAGATGTTC	U12	-13
25183	NUP210	GGCCACAGGAATATCCTTTTCTTGG	ATTTGCTGTCATATGTCTTGCCCCTTAATTCAAAATTCAGGTATTC	U12	-13
18899	KRTCAP2	CTCGCTCACTGTATCCTCCCTGCAG	GTCCCCGTTGCACACCCTACTCCTTAACTCCCTCAACCAGGCCTTC	U12	-14
18923	DAP3	TATCTTCTGTGTATCCTTTCCTGCC	ATCCTTCCAGTCATGTTTTCTTTAACAACATATACTTTAGATGGAG	U12	-16
18932	SSR2	GGATTGCCCCGTATCCTCTTGGCAC	TTTAGCTTCATCTCTTTCCGTTCCTTAACTCTTGAGCCAGTGCTAG	U12	-13
18943	USP21	CTCGTGCTCCATATCCTAATCTTCA	AGGCCCACTGCCTCCCAAATGCTCCTTAACCAGGGCTTAGATCTGA	U12	-12
18964	NP_060656.2	CCGACTCCTCATATCCTTCCTTGGT	CCTATTACTATGATACTAGTATCTTCCTTAATTATCCTACTCATTG	U12	-10
18969	KIFAP3	AAGGAAACACGTATCCTTTCAGTGT	ATATCAAATGTAGTTTGTTTCTTTAACCATTTTTATTCAGAGGCTC	U12	-15
18969	KIFAP3	AAGAAAGCTGATATCCTTTTAGAGT	TGCTTCAATGAGTATGGATGATCCTTAACAAGTTGTTTACTTGATG	U12	-13
18987	NP_877498.2	ATTCTGTTTCGTAAGTTCCCATAGG	ATCAGCCAGTCACTTTTATTTTACTTGATTTTTCCTTCAGGGTACT	U2	0
19011	STX6	GAAACCATCAATATCCTTTTCTGTG	TTTGATGATGAAATTGTTTTACCTTGACTTTTTGACCTACGCATAG	U12	-14
23545	STX10	GAGACCATCGATATCCTGGGGCTTT	GATATCTGGCTCCGGCCTTGACCCTTGACTCTCAGCCCACGTATAG	U12	-13
19017	CACNA1E	TCGATTGGCCATATCCTTTCTTGCC	CCCTCTCTGGTGAATTTGTTCCTTAACTCCGCTTTCCCACGCCATT	U12	-15
19017	CACNA1E	TTTGGCAACTGTATCCTTTTTAAGA	TTGCTTTTCTTATTTGCCCATCCTTAATTCATCACCCCAGACACGC	U12	-14
19027	RGSL2	AAATGGAGAAGTAAGTTTTCCACTT	TCTTCTCCTCCTGATTTCCTACTTCACATTTCTTTTTTAGATTTAA	U2	0
19039	LAMC2	GGGAAACACTGTAGGTTTTTGCTGG	CTTAACCGATTCGCCTTAACCGATTCTCCTTTTCCCACAGAACATT	U2	0
19057	ARPC5	GCCTGCGGCAATATCCTTGCATTCA	GGGGGCCATCCTTTGCTGTTACACCCTTAACTTCCATCACAGGAAA	U12	-11
28470	ARPC5L	TCCTGCGGCAATATCCTTCCCTGAC	TGTGCTTGAGCCTAGCTATCCTTAACTGGTGGTGATGCACAGGGGA	U12	-16
19057	ARPC5	GCCTGCGGCAATATCCTTGCATTCA	TGCTTTCCTGGGGGCCATCCTTTGCTGTTACACCCTTAACTTCCAT	U2	0
28470	ARPC5L	TCCTGCGGCAATATCCTTCCCTGAC	CGGCATGGATGTGCTTGAGCCTAGCTATCCTTAACTGGTGGTGATG	U12	-7
19072	NP_060317.3	CTACAAAAAAGTATCTTTTGTTCAG	TAATGCCTTTTTTGGTTATTTCTGTCCTTAATTAGTGAAGAATATT	U12	-10
19088	CACNA1S	TGTGGCAACTGTATCCTCTCGGGAG	TCCACCTACAACCAAAGGCTCCTTAGCTAAACCCGCTCAGACATCC	U12	-15
19088	CACNA1S	TAGAATGGAAGTATCCTTCAGGGCC	CCTTGCCTCACTCGAGGGCTCTCCTTAACCCTGGCTCCAGGCCCTT	U12	-13
19102	IPO9	GTGCAGCTTTATATCCTTTCTTGAA	AAGCAGACTCCAAATTCTATTTCTTTACTCTTCATCATACTTATGT	U12	-14
19122	CYB5R1	CCCCCAAAAGGTATCCTTCCCATTT	TATCTGGAGTATTAAGTACTTTCTTCTCCCCATACTTCAGATTGGG	U2	0
19125		GCAGCCCATCGTATCCTACGCAGGA	ATGCTGCTTTTGTATTTTTTCCTTAGCCACTGTGGTGCAGAACCTC	U12	-15
19142	NP_056249.1	ATGTTGAACTGTATCCCAAGCTTGC	TTCTTCTCTATTTTCGTATGTAACCTTAACATCAATCCAGACAGCA	U12	-12
19149	VASHL_HUMAN	AGACCCTACAGTATCCTTCCAACCA	TGGAGTTTTCTGTCACTTTCCCTTTACATACTTTACACAGATATAA	U12	-15
19149	VASHL_HUMAN	TCCTGGGCATGTATCCTTTAAGTTA	TCAAGGCCTCCTTTCTCTTCCTTGACTCAGATTGTCTAAGCTACTT	U12	-16
19160	PROX1	GGGAAGTGCAATATCCTTTTATTTT	TGCTTACAGAATTGCTTTTCCTTAACCAATTGCATCCTACATGCAG	U12	-16
19185	SMYD2	CACTATAAATATATCCTTTACAACT	CAGCTTGGGCCCGGTGGCCCTTTCCTTGACTCCACAGCACCCCCTA	U12	-12
19193	NP_073742.1	CTAGAACCAAGTAAGTTTAAGTTTA	TTCATGGAAGAATTCATGTTTCTTTATCTTCTTATTCTAGTCCTAA	U12	-14
19206	CAPN2	CATGCTAGATGTATCCTTTAATGTG	AATGGACCCACACTCAAGGGCTTTCCTTGACTGAAGGCAGTCGGAC	U12	-11
21843	CAPN3	GCTCATGGATGTATCCTTCCTGCCG	TTTTGCTGTGTGCTGTGTAGCCCTGACCTCCCTCCTCCAGACAGAT	U2	0
26946	CAPN11	CCTCATGGATGTATCCTCCTGTCCA	CTTCTTCACTCCTTCTCTGCTGTCCTTGACCACCTTCCAGAAAGAT	U12	-12
19223	CNIH4	GGTCTACTTCGTATCCTTGCCTGAG	TTATAAAAGAAATATAATAATTCCTTATCTTGATCATCAGATAATT	U12	-13
19244	PARP1	TATATAACGAGTATCCTTTCTTGAG	TGTTGTATGGCTGTTGGCTCCTTAACAAGCTTCCCCTCAGGTACAT	U12	-16
19251		TCCTGGAGCTGTATCCTGCCCTCAG	TTCAGCCTCCCAAGCCTGCTTTTCCTTGATGGGATCCCAGGTGCTC	U12	-12
19254	CAPN9	CCTGATGGACGTATCCTTCCAAATA	TGAAACACTGCTCATGTCTCCCTTAACCCACATGGCACAGACCAGC	U12	-15
19275	DISC1	GATCTCATTCATATCCTTTTCATCT	CACGATCACCTTCGAATGTGCTCCTTAACAATGTGCCCACAGTCTC	U12	-13
19281		GCCATTCCTCGTATCCTTTCTGCTT	AATCATAATTTTTTTTTTTGCCTTAACTCAACATTCTCAGATTCTG	U12	-15
19287	TBCE	GCATGTCCTAGTATCCTTTTCACCG	GAATCTTTTGAAATTACTGTTTCTTAACATGTGCTTTTAGATATCA	U12	-14
19306	LYST	TCATCCTGCTGTAAGTGACTCTTTT	TACTACATATGTCTTGTTCCTTTACTCTTTCACTCTGCAGACATAT	U12	-17
19316	EXO1	ACGCTGGGCAGTATCCTTTCTGAAA	TTGTTAATAAATACATTTTTCCTTAATCTTGCTAATCTAGATATGT	U12	-15
19333	NP_055627.1	TTTGGATATGATATCCTTAAATGGT	TCAGAAATTTGAGGTTATATTCTTCCTTAGCCCCGTTTACATACAA	U12	-11
19345	SMYD3	GCACACTGGAGTATCCTTTCGCCTG	TTGATGAAGACAATGAATCCTTAACTAAGGTTAATAACAGAGTGGG	U12	-17
19371	NP_689822.1	GAGGAGGACTGTATCCTTTTCTTAA	AATAGTGTGGATTTCTATTTTCCTTAAATGTTCTATTCAGATGAGA	U12	-14
19378	AHCTF1	ACACTCTATTGTATCCTTTTAAGTT	TGTTGTTGTATTTTATTGTCCTTAATCCGCTTTTTAAAAGACCATT	U12	-16
19388	PHYH	CGGGGCTGTCGTATCCTTTGGGCTG	CTTCTATATTTTACTTTATTTGCCTTAATTCACATCCTAGGTAGCT	U12	-13
19405	STAM	TGGTTCTCAGGTAAGCTTTTAGAAG	AATTTTAGAATTGAATATGATTTCTCTTTAACCATCGCAGGTGTAT	U12	-10
19424	CUL2	ACCGTTTCTCGTATCCTTTTAATGG	TTGTCTCCAATAAATATGAAAACCTTAATAATTTAACTAGAGATAT	U12	-13
19442	MAPK8	GGTACAGATCGTATCCTTATCTTTG	CATTAGTTATGGAGTATTTTTCTTAGCTACTTGATATTAGATATTG	U12	-15
19457	DNA2L	AGAAAAATTAATATCCTTTTTCTTC	TCCATATTGTGCTAAATATTTCTTCCTTAATTTATTTTACATCATT	U12	-11
19475	SLC25A16	AGACAATATCGTAAGTTTCTTCACT	CCAAAAATTTTTAATTCTTTATGCCTTTTTCTTCTTTTAGCTACCC	U2	0
19490	CJ011_HUMAN	CAAGAACCGAATATCCTTTCCTCTG	CCTTTTGTCTTACTGGACCAAGATTCTTAACCTTTGTCACATCACT	U12	-11
19507	KIAA0261	ATAACTTCAGGTAAGTTTTGATTTT	GATACCACTCATGTTTTTATCCTTTGACTTATTTTTACAGATAAAG	U12	-14
19528	PTEN	GACTTGACCTGTATCCATTTCTGCG	GCATATTTCAGATATTTCTTTCCTTAACTAAAGTACTCAGATATTT	U12	-14
19543	RPP30	TGGCAAATCTGTATCCTTTTCTGAG	TTGGGTGACTCTGGGTTGAAATCTTTAATGCTCCCCCAAGAGGCTT	U12	-13
19558	HECTD2	GGTTGGAATTGTATCCTTTAAACTT	CATGGATTTTATGTTAATGCTTAACATTTAGTATGCATAGCTTATG	U12	-17
19580	BTAF1	GCACTTGCCTGTATCCTTTTTCATT	TCTTGGAACCATTTCAAAATTTCCTTAATCACTTACTCAGGTGTAA	U12	-13
19593	GPR120	AATTTTACAGGTATGTTTTCTGCAA	GTCTAAACCCACAGCCGGCCTTCACTTCTCCCCATTACAGACCTCG	U2	0
19600	F10C1_HUMAN	TATGGATGCTGTATCCTTTTTTTAT	GCTCCTAAGAGAATAAAATCCTTAATTTTTTGCATTTCAGTATCAA	U12	-16
19618	NP_001013862.1	AAGTTACTCAGTATCCTTTTTAGAG	TTCTGTTATGATGTCCTTGATCATCACTTTTCCACCTTGGATGACC	U12	-21
19618	NP_001013862.1	AAGTTACTCAGTATCCTTTTTAGAG	TTTCTGTTATGATGTCCTTGATCATCACTTTTCCACCTTGGATGAC	U12	-20
19632	PIK3AP1	ATGATGACAAGTAAGTTGACAGTCA	ATTTTTATCTGCCTATTAAGTTTTCCTTGATAATTTTCAGATCAGA	U12	-11
19649	EXOSC1	GGCCAAAGTGGTATCCTTTATTCCC	TCTAACTCCTCATTTTCCTTCACCGGTGTTATGTGACTAGATCTCC	U12	-19
19673	ZDHHC16	CACCACTGCCGTATCCTTTTGCTTT	AATTGTGTTTGATTCTAGTCCTTAATCATTTCCCAACCAGCCTGGC	U12	-16
19693	HPS1	CCATGGTGTCATATCCTGACGCCGG	CTAGCTCCTGGCTTGTAAGCACCTTAACTCAGACCTTCACCTACCT	U12	-14
19716	CJ006_HUMAN	ACTATCTAGTGTAAGTTTTCTCATC	TTGTGCCTAACTTCACATTGCTTTACTCACTTCTCAATAGTTCTGA	U2	0
19722	PDCD11	GGGGCGTGTTGTATCCTTGACTGGT	TCTGCCCTTTCTGGAACATTCCTTGATGAAGTACCACTAGCTTCTT	U12	-15
19748	CSPG6	AATATTGAAAATATCTTTTTGTTTT	TATTTACAACCTGGAGATAATTTTCCTTAGCCTTGTATATGGATTA	U12	-11
19764	CJ119_HUMAN	GGTAAAAGAAATATCCTTTATCTGA	CCTCAGTTTATGATAGTCTTTTCTTAACTTTTCGTTTAACGCCTAT	U12	-14
19773	BRWD2	GAGGACACAGATATCCTTTGCAAGG	ACAGCCCTTTTTACTCTTCTTTTCCTTAACTATGGTTTACAGAAAC	U12	-12
19805	OAT	AGAGGAAAAGGTACGTTTCAAATTA	GTAATTGTCTAAAATTATTTTCCTTTCTTATGTATTTTAGGTATTT	U2	0
19807	DOCK1	CCTGGCCAGTGTATCCTTTAAGACA	GTCTATGCTGCCTTAGTGATCCTTAACCCCCTCACCTCAGATATTC	U12	-15
19825	PPP2R2D	AGAAGCTTTAGTATCCTTCCTCAGA	CAGCTGAGCTGAGCACTGTGCCTTAACCATGCACTCCCAGACATCG	U12	-15
25873	PPP2R2C	AGGAGCTTCAGTATCCTTCACTGTG	GCGCCCTTCACTGCCCCTTCCTTGACCGCACTGCCCCCAGACATCG	U12	-16
26647	PPP2R2B	CAAAGTTTTAGTATCCTTTCTTTGT	CCTCCTTCTCCTGGTTCCTTCCTTGACTCGTCTGTGCCAGATATTG	U12	-15
27921	PPP2R2A	AGGAGTTTTAGTATCCATTTGGTTT	TTTTTTCTAAGTGGAAATTCCTTAATAAAATGTTATCTAGACATTG	U12	-16
19842	CJ092_HUMAN	AACTTCAAGTGTATCCTTTGATGGG	CCCCGCCCTGTGCTCCCGTTTCTCCTTGACCGGGACCCAGTCGTCG	U12	-12
19861	NP_612393.1	CGATGCCCGGATATCCTTTCACAGA	TGGTAAAGCTTTGGAGGAATTTTTACCTTAATTTTGCCACATCCCA	U12	-10
19864	TMEM80	CTCCACAGTGGTATCCTGCTGCGTG	CCAAGCCTGTTGAGCTTGAGGATCCTTAACCACTCACCAGCTCTCT	U12	-12
19886	AP2A2	CTTCAGCCTAATATCCTTGGCTTCA	CCACTGGGACTTGCTCAGCTGGATTCCTTAACGCACGCACACCTGA	U12	-10
23825	AP2A1	CTCCAGACTCATATCCTCTCAGGCC	CCACCTCCTCTGTCTGGCTTCCTTGACTCCTGGCGGGCACAGCTGG	U12	-15
19894	TMEM41B	CATATATTTTGTATCCTTTTAACTG	TACTTAATTATATTCTAATCCTTAACTTAAAAGTTACCAGCTTGCA	U12	-16
19916	PSMA1	ATTGGAAGCAGTATCCTTTTTATGT	CTTCATTCCTTGTTAAAACAAGCTCGTTAACCAGTCTAAGAGACCC	U12	-11
19928	ZDHHC13	TTTTTTCCTGATATCCTTTAAGCAT	TTTAAAGGAAGTTTGGTGTATTCCTTAACTTGGCTTTAACATTTAG	U12	-13
19954	ALP_HUMAN	CTTGTGAACTGTATCCTCCTCTGGG	GGCTATTTGTTTTGTTTTGGTTTCTTAACTCCAGACCCAGGTACTA	U12	-13
19974	PEX16	CTGCTGCACTGTATCCTTAGCGCGG	GCCCCTGTGCTGGAGACATCCTTGACGCCTTGGCCGTCAGTGCTCA	U12	-16
19977	NUP160	TGCAGCTTTTGTATCCTTTTATTTA	TGCCAACAAAAATTAAGAAATATCCTTAACCAATGACTAGATGGCC	U12	-12
20003	ZDHHC5	TTGCCTTTACGTGAGTTTTCTCCCA	TATTAGAGGCAACCCCTCATTTTCTTTATTGTCTGTGCAGGTGTCC	U2	0
20003	ZDHHC5	CGGCTGTCACGTATCCTTCAAGGCC	AGGTCATGTTGCTCTGTTCTCCTTGATTGTTTGGCATCAGAATGGC	U12	-15
20019	DDB1	AGCACTCCTTATATCCTTCCCAGAG	GTTTCCTGATAAGCACGTGTTCCTTAACTCACCCATCCACCTGGAG	U12	-14
20039	CK010_HUMAN	GGTTCTTCGTGTATCCTTTCACTGA	ACAGTCCACCCCTTCGCTTTGCCTTAACTGCTGTGCCCAGTTACGA	U12	-14
20047	NP_694997.1	TTGACTGGGTGTATCCTGCCCCTTC	CTTGATCTAACCCTTTCCTTGACCGTGATCTCCACCCCAGTTATGG	U12	-19
20057	PLCB3	AGTTTGTGGAGTATCCTTTGAAGGT	GGGCCCTGGCACCTGTGTGGCCCCTGACCACCAATCTCAGATACAA	U12	-14
20064	RASGRP2	TGCTCCACATATATCCTTCGCCGGC	CTTTCTAGAGTTAAGCGGCCTCCTTAACCCTCTCCTTCACCTACCA	U12	-14
20077	SNX15	TGCTCATGCTGTATCCTACCGGACG	GCAGAGAACAGGGACTTCTCCTTAACCTGCTGCGCCCCAGTGGCCT	U12	-16
20092	CAPN1	CCTCATGGATGTATCCTTCCGTTTG	TGGTCTAAGTGATGGAATTTCCTTCTTAACGGCCACCCAGCGTGAT	U12	-12
20104	POLA2	TTCAAGAGCTGTATCCTTTTCTGCT	GTGCCCAGCCATTATTGTTTTTCTTAACCAGTGTTCTTAGAATTGA	U12	-14
20121	Q6MZN8_HUMAN	GCCGTGCCACGTATCCAGCCTGTGT	GGAGGTCCTGTTGCCCGCCGCCTCCTTGACTGTGGCTCAGACTCGG	U12	-12
20135	DRAP1	GTCATCATCTGTATCCTGCCGGGGG	CGCCCTCTCCTGCCCCGGAGTTCTCCTTGACGCTCCTCAGCCCGGG	U12	-11
20145	BRMS1	CTGGTTTCTGGTATCCTTTCACCCA	ACCTGCCACCTCCACTAGGCTTCCTTGACCCCCACCACAGGCCCAT	U12	-13
20156	NP_078926.2	TTCAGTTTCCATATCCTTTTGATGA	TAAGATACTAAAATTTGGCAGTTTTCTTTAGCAACTACACATATTT	U12	-10
20168	RNF121	GCAATCATGTGTATCCTGCCTCGAG	GCCCTGGCTCTCACCATTTCCCTTGACCAGCGGTGCTCAGCTTCCA	U12	-15
20168	RNF121	TCAGCAATCCGTATCCTTTATTGGG	AGCTCTTGCACAGAGTCTCTTTTCTTTAACACACTGACAGCTGGGA	U12	-12
20188	RAB6A	AGAGAAGATAGTATCCTTTTTATTT	TTGTACTTTCCCATTTATGGCTTCTTAACTTTTGTTTCAGTGATTG	U12	-13
25633	RAB6B	AAAGAAGGGAGTATCCTTTTCCTTT	TGTCCAGGAGAGTCATCTTCCTTAGCCCGTCCCCCTGCAGTGATCG	U12	-16
20202	NP_056346.2	GCCTCCTGCTGTATCCTTTGGCATT	TGGACTTCTAGGTATTTTTGTCCCTTAACTACCATTGTAGCCCAGG	U12	-13
20219	PPME1	TGGCAAGGATATATCCTTTGCAAAA	TGAGCAAAAACATAGATGTTTTATCTTTAACTATTCATACACTTTT	U12	-11
20236	SPCS2	GTGTCATATCATATCCTTTATTTAT	CTTTTATGTTTGGGTATTTTCCCCTTAACTTTATTTGAACCTATTT	U12	-13
20254	UVRAG	TATTGATTTGGTAAGTTTCAAATTT	TGCTTTATTTATTAATTTTATTCTTTAATTAAATTCACAGAATGAA	U12	-13
20268	MYO7A	GCCTTCATTGATATCCGTGCCACTG	TCCCTCTATTCGGCACAAGCCCTTCCTTGACAGTCCCCAGCTGTGC	U12	-11
20293	NP_291025.3	GATCCAGCTTGTATCCTCTGTGCTT	TTTTATACTTCCAAGTTTACTTAACCCAGTCATCTATCAGATATTG	U12	-17
27366	NP_872402.1	GATCCAGCTTGTATCCTCTGTGCTT	TTTTATACTTCCAAGTTTACTTAACCCAGTGATCTATCAGATATTG	U12	-17
20317	ALG8	ATTGTGGACCGTATCCTTGATATTC	ATTTGGTGTCCTCTGTTGTCTTTCCTTGACCTAAGTCCAGATATTC	U12	-12
20332	EED	GGATGCTGATGTATCCTTTCCTGGG	TTTCAAAAACATTATGTTTCTTAACTGTGGAATTTCTTAGGCTGAT	U12	-17
20340		GCTCTTACCTGTATCCTTCCCAGCC	AAGATGTAGACCATTGTTCTTAACTTAATGCTATCATTAGAGATAT	U12	-18
20351	MMP1	AATACTGGAGGTAAGTTTAAGTGCA	TTAGCAAAAGGTCTGACACTCTTAACTCTTTTCTGACCAGGTATGA	U12	-16
20360	DCUN1D5	ACCTGAAAATGTATGTTTTATTTCT	GCTGACTTTTCCCCTATCCTTTATGTTCTGTTCTTTCCAGATTATT	U2	0
20375	CUL5	TATTACTACTGTAAGTTTTTTTTCA	TTTTCTTTTAAAAACTTAATGTAAAACCTTTTGTTTCTAGGACTCT	U2	0
20395	ZNF259	AAGCTAGTACGTATCTTTTGCCAAG	TGTTCGCCTGGAAGTAGATTTCCTTAACTCCGTTTTCCAGAAATCC	U12	-14
20403	CEP164	ACCCCAGGTTGTATCCTTTTACCTG	TATGCCCAGCGACTGCAGTTTTCCTTCACCTTGTGGCCAGACCTCT	U12	-13
20428	VPS11	GTCTTTGGAGATATCCTTCGTTTGG	TATCTCTCCTTGGAAAGGAGGCTCCTTGACTACCCTGCACATATGG	U12	-12
20440	HMBS	CAGGAGTATTGTATCCTTTTAGAAG	CAGATTGCCCGACACTGTGGTCCTTAGCAACTCTCCACAGCGGGGA	U12	-14
20458	USP2	TTGGTGCTCCGTATCCTTAAGATCC	CTGCATTGGTTTGACTATCCTTGACTCACGTCAATGCCAGATCTGA	U12	-17
20473	TECTA	GACTTCTGCCGTAAGTTGGGGTTGG	GTCCTTTTCTCAAACCCGTCTTCTCCTTGACCACCTGCAGCACTGG	U12	-11
20492	SLC6A12	TGGAACACAGGTATCCATCATTTCA	GCATCTCTCTCCATCTTGTCCCTAACCTTGTCCCCAACAGAGCATT	U12	-16
20497	CACNA2D4	GAAGTCAAATATATCCTGCAATGCT	TCCGGTCCTGAGATATTGACCTTAACAGTGGCTTCTGCACATAATG	U12	-16
20520	CACNA1C	TCGAATGGAAATATCCTTTGTTCAC	TACTTTCTGTGGCATTAACTTCCTTGACTCCCTTTCTCAGACCATT	U12	-14
20520	CACNA1C	TGTGGAAACTGTATCCTTTGCTGCT	CAAACCAAGGGTCATTTTCTTTAAGAATGGACACAAACAGATATCC	U12	-17
20532	NOL1	ATGGAGCAGGATATCCTTGCAGGGC	GGCCTTAGGACATCATGACACAGTTCCTTAACAGGCCCACATGCCC	U12	-10
20557		TGCCAAGATGATATCCTTCTGCTGG	GATTGAGACCTGCCCTTGCGTGTACCTTAACCCTCCTCACCTTGGA	U12	-11
20564	PHC1	TTCCAATCATGTAACCTTCTGTAGG	TCTCACCATTTCACGTACCTTAATCCAATCTTTATAAAAGAGGCAG	U12	-18
20572	PTPRO	TAAAAAGAGTGTATGTTTCTTTGAA	TCACTAAAAGTTTAAACCCTTGATTTTGATGATCTTGCAGGTAACA	U12	-18
20586	RAPGEF3	TTCTGCACCAATATCCTTCCAGCTC	GCCCTGCTTGGATGTTGTGGTTCCCTTGACTGGTGCCCACCTTCCA	U12	-12
20600	NP_060292.2	TGCCTTACCCGTATCTTTTTACTCT	GATAGATTGTGTTTTATTTCCCTTGACCATTTTTCTACAGATATTT	U12	-15
20600	NP_060292.2	TGCCTTACCCGTATCTTTTTACTCT	TTGCCTAAGTCACTTACCCTTCCTTAAGTCCTTATCCCAGAGAAAG	U12	-14
20617	CCNT1	GTCTTAACGTGTATCCTTGTGGCCT	TATACCTGCCTGTTTTTGGATCTTAACTTGAACACTTCAGCTCACA	U12	-15
20627	LMBR1L	TACTCATCTTGTATCCTTCTGGAAA	ATTCTTGGAGCCAGCCAGTTCTTCCTTAATGCAGTGGCAGTTACCT	U12	-12
27815	LMBR1	TTTTGATTTTGTATCCTTTCTTTAA	TTGCATTCTGTTGGAGAGTTTTTTTCCTTGATTCTCACAGCTATCT	U12	-10
20643	NP_036404.1	ACCACCCTTCGTAAGTTTTATGTCT	GTCTTCCCTGCTCAGTATCTCTTCCTTTACTCATTTCCAGATGCCC	U12	-12
20653	SCN8A	TGATACATTCATATCCTTTTCGGCA	GCAGGCCAGATTTTAATATTGCCCCTTGACTCTTCTCTACAGTATT	U12	-12
20670	PFDN5	GACGAGTTCTGTATCCTTTCCACAG	GCTGGGCTGGCTAGTTTTTCCCTTAATTCTTGCTTCTCAGATGTAT	U12	-15
20700	GLS2	TGCCTTCCACGTGAGTTTCTGGCTC	GCACACCCACTTTATCCTCAGCTTCAGTTCTGTTCCCCAGGTGGGC	U2	0
20704	PRIM1	GTTCCTGAAAATATCCTTTCCCGTG	GATGTTCCCTAAATGAGTCTGTTCCTTAATGACCCATCACCAATTC	U12	-12
20738	TSPAN31	GCTGTTCTTTGTATCCTGACCTGAA	AAAGGAATCTAGGACTTTTTTCCATAACCTTTCCTCTCAGTACATG	U12	-14
20756	NUP107	AGAGTTTTACGTATCCTTTGCGATT	TCTTTTCTACATGGAAAACTTTTCTTAACTCGTTGTACAGTTCAGG	U12	-13
20773	SLC35E3	CACCTGTCACGTATCCTTTTCATAT	TATCTTGTTATTCCTTTTTATCCTTATCCAAAAACCTCAGCTATAA	U12	-14
20781	LGR5	TGGTAGTTCTGTAAGTTTTATTGAT	GCAGTGTGCCTTCCTAACTATCTGTAATGTTCTACTGCAGACATCT	U2	0
20787	PSRC2	CGGAAGAGCTGTATCCTTAACGTGG	GAAAATTTTTGGAAACTGGTTTCCTTAATATGCTGTTCAGCCAAAA	U12	-13
20808	ZDHHC17	TTTTGGAATGATATCCTTTGGTTAT	CATTTATCATTGCTTCTTTAGATTCCTTAACCTTAGGCACATCTCA	U12	-11
20829	VEZA_HUMAN	TGCTGAAAAAATATCCTTTTCTGTT	TCATGAAAAGGCTTTGTTGATTGCCTTAACCTAATTTAACCTACCC	U12	-12
20833	HAL	AGATAATCCTGTATCTTTTGATTGT	CCAGCAAACATTATCTTCAAGCCTTAACCTCTTTTGAAAGATGGTC	U12	-14
20833	HAL	GAGTTTATCTGTATCCTTTCCCACA	TTTTCCACACCACCCTATATGTTCCTTTACCTGGATACAGATACAG	U12	-12
20858	NEDD1	AGCAGCAATAGTATCCTTTAAAAAA	TGTTCATGGATTGTTTGATGCTCCATAACTCCTCATTTAGATAACT	U12	-13
20867	GAS2L3	TGCAATTCAAGTAAGTTTTTTTCTT	GGTTTTATTCATTCAGTTGATTGATTTTTTTTTTCTTTAGGTATGG	U2	0
20876	NP_060840.1	GTCATCCCCAGTATCCTTTTTCACA	GTTGTGTGCTGTAGTTTCCTTAACTGTTTACTTCTTTCAGTGATTG	U12	-18
20902	VPS29	TGGGCACAGAGTAAGTTTCTTCACT	TGTTTAACATTATGCTTTATCTCACCTTGACACTTTAAAGTTGGTG	U12	-11
20907		CTCATAAGGGATATCCTTTTTGGTT	GCTCTAGCACTAGGCAGTTGTCCCTTAACTGTCTGTGAATGTCTGG	U12	-13
20918	DDX54	AGCGAGACCTGTATCCTGAGGGGCG	CCCAGGGGCTTCACGCAGCTTCCTTAACGAGGTTTCCCAGCTATCA	U12	-14
20935	SLC24A6	ATCATCTTCAGTATCCTTTGTGGTC	TGCAGGCCATTCCAGCAAAGCTTCCTGAGCTGGGCTGCAGACATCC	U12	-12
20935	SLC24A6	CAACGTGGCAGTATCCTTTTGTCCA	GCAGCTGCGATCCTGGCCCGCCTTGACATGCTCCCCACATGGCGTC	U12	-15
20962	RFC5	GCCTACAGAAGTATCCTTTCTCATG	GTTCTGGAACTTGTTCCCTTTGCCTTAACTGCTCCTCTAGATATTA	U12	-13
20970	SDS3_HUMAN	CCTGCTCCAGATATCCATTTACATC	AAACTGTACTTTTCACATACAGTCCTTTAACTCTCAACACCCCAGC	U12	-11
20989	Q9UPS6_HUMAN	TACCATCCCTATATCCTGCTGGCAT	GGCTCTCAGAATGTCCATGTGGCCCTTGACCCACACCCACCCACCA	U12	-12
22325	SET1_HUMAN	CATCACACAAATATCCTGAGTGTGG	TGGCCAGAGAGGAGCCGTTCTCTTCCTTAACACCCTGCACTCACCA	U12	-11
21006	MLXIP	GTTCTGGATTGTATCTTTGGGTTTT	CCCTCTCCGTGCTTGCCTTTTCTTTAACCACACACTGCAGTTCAGC	U12	-14
27389	MLXIPL	GTTCTGGGTGGTATCCTCCCTCAAG	GACCAGCTGGACCACAGGCAGCTCCTTGACCTGGGCCCAGTTCAGC	U12	-12
21012	ZCCHC8	AAATACCCAAGTATCCTACATAGTG	GCAGACCATGATAACTATTCCTTAATAAAATTCACTAAAGGTACCA	U12	-16
21012	ZCCHC8	CGCGCCGAGAATATCCTTTCCTCTC	ATTGTTAAATGAGGGCTTATCTTCCTTAACAAATAATAACATCAAG	U12	-12
21033	HIP1R_HUMAN	CACGCCCGGCGTATCCTTGGCCGGC	GCTCCAGTCTCTGCTTCCACACTTGGCCTTGACATTGCAGGCATCA	U12	-9
21050	SBNO1	CGATGGAGTGGTATCCTTTATGGCA	TAATACTAATGTGATACATTCCTTAACTCATTCCATTTAGATAGTG	U12	-15
23379	KIAA0963	CGAGGGCGTCGTATCCTGCTGGGGG	CCCGTCCTTCAGAATACTCCTTAACCCACGTGTGCCTCAGATCGTG	U12	-17
21070	GTF2H3	GCCCTTTGCTGTATCCTTGGTGTCT	AAAATAATATTTTTGTATTCCTTAATGTTAAGAAATTAAGACATTC	U12	-16
21084	TPTE2	CCACTCTACAGTAAGTTTTATGCTA	TTGAAAATATTTTAACTAAAAATCTTAAACTTGAAATCAGTGAGAT	U12	-13
24755	TPTE	CCACTCTACAGTAAGTTTTATGCTA	TTGAAAATATTTTAACTAAAAATCTTAAACTTGAAATCAGTCAGAT	U12	-13
21096	IFT88	TAGCAAATATGTATCTTATTTGAAA	AATTTAGAAAACATGTTTTCCTTAACTGACATTGCATAAGATATGA	U12	-16
21118	XPO4	GAATGACATCATATCCTTTAAATGA	ATATATCCAATCTAGTTTGTTCTTTGACCTTCATGATCAGAATGAG	U12	-14
21118	XPO4	TTTCTTCACAGTAAGTTTTAGTCTT	GAAGAATTTATATTTATGGATTAGTAATTCTTTCTAACAGGTACAT	U2	0
21118	XPO4	CCTCCAAATTATATCCTTTTAACAA	AGTAAGAATGTTATTGTTGTTGACCTTGACACCAAATAACTGGGCA	U12	-12
21126	RNF17	TCAGTTATCAGTAAGTTCCATTTTT	GACATATTTCTTTCCCCAAACTTTCTTAATGGTTTTACAGAAATTC	U12	-12
21136	NUPL1	CAAGACCAGAGTAAGTTTACAAATT	AATCTCAATGACCTTAATACATGTTTTGCATTTTTCTTAGGGATAG	U2	0
21149		CTTGACTCTCGTATCCTTTTTGTAC	CAACTGCTATTGAAAGGTGAGACCTTGACTTTACTCTCAGCTGTAT	U12	-13
21154	NARG1L	AGTCATGTCTGTATCCTTTTGCAGT	TCTAGTGTCTGTGTATGTCTTTGTTTCCTTAACTTAATAGGTTGGC	U12	-9
26131	NARG1	AGTCATGTGTGTATCCTTTTTGAGA	TTTTTGACTTGTAGGTTGTACCCTTAACTAAATTCTTTAGGTTGGC	U12	-14
21168	SLC25A30	GAATATCATTGTATCCTTTTCTGTT	AGATGGCATTTTCTGTGTCATCCTTAACCCATAACCACAGTTCTTT	U12	-14
28831	SLC25A14	GAACATCATTGTATCCTTTGAGAGA	TCGATATCAACCTGGTGATCTTCCTTGACTTACTCCTCAGTTTTTT	U12	-13
21176	Q5W0A0_HUMAN	GCCAGATACAGTATCCACAGAAGCA	ACCCCAAGGACTGACTACTTGTGCCTTAACCTTCTCCCAGTTATCC	U12	-12
21187	WDFY2	CAGGCCTGCAGTATCCTTTGCTGGA	ATTTAATTTTGAGAAACAATCCTTAATGCTTTCATGACAGATTTGA	U12	-15
21205	Q5TAP5_HUMAN	GACTCCTGAGGTAAGTTTTGAGGTG	TTTTGGGTTGCAGGTCCTTGACACGTGTGTTCGGTTTTAGGTCATT	U2	0
21209	DIAPH3	AAAGATGTCCATATCCTTTTGATAG	ATTACTTTGTAAATTTCAGAATACCTTAACTATAGTATACAGATTT	U12	-12
21209	DIAPH3	CTGAACTTGAATATCCTTTTGTTCT	TAGAGTATAAATAAATCCATATATTCCTTAATCAACTCACTGAAGC	U12	-10
26632	DIAPH1	TGGAGATGGAATATCCTTTTGCTGA	TCTGCATATTTGCTTTCCTTAGCCTATTTCCCTTTTCCACTGACTT	U12	-19
28708	DIAPH2	CAGAAATGGAATATCCTTTGACAAA	TTCCATCAAGGATCTTTAATATTTTTCCTTTACTTTCTACTGATAT	U12	-9
21219	RANBP5	TTCCACGATGATATCCTACAACTTC	AAATAATAAACAGTCTTTTGAGGTTCCTTAACAATGAAACGTGTTC	U12	-10
21253	ERCC5	CTGGCTGTTGGTATCCTTAACGCCG	AGAAAAATCCCGGAGTTTTTTCCATTAACAATTCTCCCAGATATTA	U12	-13
21253	ERCC5	AAATTAGAGAATATCCTTTGCTTCT	AATATCTTTCAAAATATTTATAAGTCTTAACTGCATGCATATTTTG	U12	-11
21261	CN12L_HUMAN	TGATAGTCCAATATCCTTTGTCGTT	TATTTGAACTTTGTATGCCATATCTTCCTTAATACAGTACATCATT	U12	-9
21288	CUL4A	CGTTTAGAGAATATCCTTTTTTTGG	TTGGCCAGCATTTTTAAAGTTTTCCTTAGCAGATCTGTACAGACTC	U12	-12
28751	CUL4B	AATTCAGAGAATATCCTTTTTAAAA	TGTACCAAACGCTTTAAAATATCCTTAACATATGTTTCAGGGATTC	U12	-13
21292	CN093_HUMAN	CGACCTTCGGGTATCCTTTTTCCAT	CAGATCTACATTTTCTTCCTTAATCTTCTAATCTTTCCAGATGCCG	U12	-18
21312	IPO4	CTGCCCAGGAGTATCCTTGGCTCGC	GTCTACCTGAGCGTGTGGCCATTCCTTGACTGTGGACCAGACACTT	U12	-12
21319	RABGGTA	TGCAACAACCGTATCCTTCCTTCTG	GGAGGAACCTGCCAAGCTTTCCTTGACTCTCCTGAACAAGGCCTCC	U12	-15
21319	RABGGTA	CCATGTCTGGGTATCCCAGGATTGG	GTGGTTAGGCTGGGGCATTTCCTTGACCCAGTACTCCCAGCTCTGT	U12	-15
21341	AP4S1	TGAATTAGATGTATCCTTTTTCAAT	AATTTTTAACTTTAAACTAATTTCCTTAATATAACCGTAGATAATG	U12	-12
21356	CN147_HUMAN	ACGGTGTTCAGTATCCTGTCCCGGC	AATAAATTAATAATAATAAGTTTCCTTAACTACAACTCAGATTCCA	U12	-12
21372	NP_060387.2	TGTCCAAACAGTGAGTTTTGGGAGG	TGATTTTAAAAGTGCTCCCCTTAATCTGTTTTGTTACCAGAAAAAA	U12	-17
21389	GARNL1	ATCAAAACTTGTATCCTTTTTTTAA	TAAGCTGCACTTAAGTTTATCCTTAACCAAAGGAAATCAGCTATGA	U12	-15
24610	NP_065076.1	ACCAGAGCTTGTATCTTTTTGCTTT	ACTTTGCACGTGCACTTGTTTCCTTAACCGATTACCGCAGCTATGA	U12	-14
21396	BRMS1L	GTTGTTTCAGATATCCTTTTCCAAA	TGTGATATTCTTACAGCTAAATTGACCTTGACTATTCAACGTCCAT	U12	-10
21411	FKBP3	CTGATGCCAAGTATCCTTTTTTCCC	GAGGCACTTTTTATCAAATGTACCTTGACTTCTTCAACAGAATTCC	U12	-13
21426	POLE2	TAGTAAAGCTATATCCTTCACTTGT	TGCCTCAAGAATAGAATTATTTTCCTCAACTGTTGTGTACCAGTTC	U12	-12
21445	KIAA1344	AATCATATCAGTAAGTTTTCTGTTT	AGCTGTTAATCTTTAACCTTTGATTGTTTCTTCCTTCCAGCAATTT	U2	0
21468	PLEKHC1	TCAACCAAGGGTAAGTTTTAAGATA	ATTCTGTGTTGTTTTGTTCCACTGTTCTTAATTTGTCCAGATGGCT	U12	-10
21484	GMFB	GACAACCTCGATATCCTTTTCTTAG	CTGAGAGCAGTAACTTTAGTTTCTTTAACTTGAGAAAAACCTTCAT	U12	-13
21496	CGRRF1	AACAGTATTTGTATCCTTTTATCTG	TATGGTTATAGTGGCAATTTACCTTTACATTTTCAAAAAGTATTAA	U12	-14
21512	TBPL2	CTCAACTACAGTAAGTTTTTATTTT	TATATCTGATATAAGTTTCTAAACTGACTTATTTCTTCAGGAATAT	U12	-18
21521	ACTR10	GGTGTTACCCATATCTTTTTTGTCA	TTTATCTCCTAAAATAGTAGTATCCTTGACTACTCTATAGATATAT	U12	-12
21537	CN039_HUMAN	CTTTAAACATGTATCCACAATAGTA	TAAAATTTACTTATATGACATAGTTCCTTAACATAAAAAGTGTTAA	U12	-10
21538	SYT16	GCCTGCGAAGGTATCCTTTGCCTCA	AAATAATGCATTTGAAATGGTTTTCTTATTGCAAATTTAGATTTGG	U12	-12
21552	PCNX	GCAGTGCCTCGTATCCTTCTAATTA	CTCAGATGAATGTCAGTGTCCTTAACTAGTTTTCCCATAGATTCAG	U12	-16
21578	WDR21A	CCCACATTCTGTATCCTTTGGCAGA	GGGAGCCTTGTGCCTAACTGTCCTTAACAGCTTTTTCCAGGCTATG	U12	-14
21593	VASH1	GAGAGCTGCAGTATCCTCTCTGGTC	CTTCAGGCCAAGCTAGGAAGCCCTTAACCCGTGCCCACAGGTACAA	U12	-14
21593	VASH1	TCCTGGGAATGTATCCTTCCTCACC	GTGCTTCTCCTGGCTCTTTCCTTAGCGGGGCACTGGCCAGTTACCT	U12	-16
21605	AHSA1	CTCAAAACAGGTATCCCTTGAGTAG	TAAGAAGTAACTTCCATGAGCTGGAATTTTATCTTTTCAGAGTTCA	U2	0
21623	GTF2A1	ACTAAAAACTGTGAGTTTGTCTTTT	TTATTTTTCACTTAGAAATCTTTAATGTTCTTTGCCTTAGTTATGG	U12	-16
21638	FAM14B	GCACAGTAACGTAAGTTTTCTTGTA	TCAAACCAGATCCTGAATAAAGTCAAAACTCAACCAACAGGTGGAA	U2	0
21646	CN103_HUMAN	AACCATACAGGTATCTTTTTAGACT	TTCTTCTAATTCATTTCTTCCTTTTGACAAAATGATCCAGGCAGCT	U2	0
21665	NP_003849.2	GTTTGGGGCTGTATCCTGACTCTCC	TGTAAAAGTTATTGGTTAGAGTCCTTAACCAGAACAACAGACACTA	U12	-13
21678	EML1	TGGAATGGGTGTATCCTTTATTCAT	TCTTAAAGGGAAAAAAAATTTTATCTTGACATCCACAAAGCTATGG	U12	-12
21700	KIAA0284	TTCGGCTACGATATCCTGCCCCTGA	CTGGCTCTTCTGCTCTGTGTTCGCCTTAACACGTGTCCACATTCCA	U12	-12
21723	BRF1	GGCACGCCGCGTATCCTTTGGTTTG	GCTTGCAGCCACTCGACAGGATCCTTGACTCCTGCTGCAGACATGC	U12	-13
21740	OCA2	GAGAACTACTGTATCCAAAATCCAC	TCTCCTGTCTGCCTTGTGGTTCTCCTTGACACTCTCCGAGCCGTGA	U12	-12
21749	KIAA1018	CAGTTATCAGGTATCTTACGCACGT	AATGCAGTGATTTTCAACATTTTTCTTAACTTTATTGCAGCTACTG	U12	-12
21761	ARHGAP11A	CAGAGAAGTAGTAAGTTTCTTACCA	AGGCTTATTTCTTAACTAAAACTTTTTTTTTTCTGTACAGAATGGA	U2	0
21775	SLC12A6	GATGAAAACTGTATCCTTTCCAAGA	TGTGCTCTTCTTTTGCCTGTCTCCTTGACAAGTTTTGAAGACATGG	U12	-13
22500	SLC12A4	GACGAGAACTGTATCCCTTTGTGGA	GTTGATTCTGTTGTTGCCTCCTTGACTTGAGGCCCTGCAGACATGG	U12	-16
24692	SLC12A5	GATGAAAACTGTATCCTGGAATTAA	AGGGAAGGAGACCGGGTCTTTCTCCTTGACCGGCTCTCAGACATGG	U12	-12
26233	SLC12A7	GACGAGAACTGTATCCTTTCTTGCA	CAGGTAAGATCAGCTGTGGCCTTAACTCTGTTGACCACAGACATGG	U12	-16
21775	SLC12A6	ACATGCGTCCGTAAGTTTTCCCACT	GTCTTTTTACCTTAACAACCTTTATTTCTTCCCCACTCAGGGACCA	U2	0
22500	SLC12A4	ACATTAAGCCGTGAGTGCAGCAAAA	ATGGCTCATGGCGACCTGTGACTGGCTACACTACGTGTAGGGACCA	U2	0
24692	SLC12A5	GCATGAAGCCGTACGGGCCTGGGGG	CCCCGGCTCACGCGGTCTCCACTCCTCCTTCCTGCCGCAGGAACCA	U2	0
21775	SLC12A6	TCCTTTGTTTGTATCCTTTTTATGG	AGAGGGTAAACAACAGTTTCCTTGACTCTCAATATGGTAGATTTAA	U12	-16
22500	SLC12A4	TCCCTCGTGTGTATCCTTTCCCAGG	TGGGGTGGCAGAGGCCGAGTTTTCCTTGACGCCGCCGCAGACTTCA	U12	-12
24692	SLC12A5	TCTGCTGTCTGTATCCTGCACAGCT	GGACTGAACCGTGGGGATTCTCCTTTATCCTCTGCTGCAGACATCA	U12	-14
26233	SLC12A7	TCTTTCATCTGTATCCTTGGAGGGG	CTGCACCCACGGACCTGCCTTTCCTTGACGAGGGCTGTGGATCTCT	U12	-13
21798	NP_115888.1	GCATCAAGCAGTATCCTTTCCCATA	TAATTCTGCCTGTGTTACCCCCTTAACTGAAACTTCCCAGTGCCAT	U12	-15
21807	RASGRP1	TTATCACCCTATATCCTTTAACATA	CTGTAACAGAGGTCTCCATTTCCCTTAACCACAGCCCTACCTATAA	U12	-13
21820	PLCB2	AGTTTGTGGAGTATCCTTGAGGTTT	GTGCAGATGGCCTTGGCTAGGGTCCTAAACTCAGGGACAGCTACAA	U12	-12
21833	TMEM87A	GTGCTGGTGGATATCCTTCTCATTG	TGTTTTTTCCTGAATGTTGAATTCCTTGACCTGCAAACACATATTT	U12	-12
21843	CAPN3	CTTGGACACTGTAAGTTATTTTCAG	ATATGAATACTGCTTCCCTGAGCGTGCTGCTCTGTTACAGATTCCA	U2	0
21857	CATSPER2	GTCCTTGAGTGTATCCTTTCATGTC	CTTCCTTAACTTTTATTCCTCCTTTGCTCTATCTTCACAGAATTGC	U2	0
21857	CATSPER2	GTCCTTGAGTGTATCCTTTCATGTC	GAAAGAACTCCACTCTGTACATTTCCTTAAGAGACAACAGGTCCTC	U12	-11
21859		GTCCTTGAGTGTATCCTTTCATGTC	CTTCCTTAACTTTTATTCCTCCTTTGCTCTATCCTCACAGAATTGC	U2	0
21860		GTCCTTGAGTGTATCCTTTCATGTC	GAAAGAACTCCACTCTGTATGTTTCCTTAAGAGACAACAGGTCCTC	U12	-11
21870	NP_079413.2	GGCTGGATCTGTATCCTTGGTGGTA	ACTTACAAAACTGGCATTTTCTTTTAACTCTAACTAAAAGACATTT	U12	-14
21888	MYEF2	CAAGCAATTTGTATCCTGATTTACA	TATAGTTATCTTAACTGACTTTCCTTGACTGAACCAACAGCTATGT	U12	-13
21897	NP_689860.1	TCCAGGAACCATATCCTTTTTAAAG	TTCCTAATTGAAAATCATTCCTTAATAATAAGCCTAGCACACTACC	U12	-16
21911	TRPM7	GTTTAACACGGTATGTTTTTAAATT	GTAACCAATGTTATTTATGTAACCTTTACTTTTTCATTAGTTGGCA	U12	-13
21918	AP4E1	TGGCTGAGAAATATCCTTTTATTTC	TAGCATTTGGAAGTGTACTTGTTCTTAACACTGTGGACACATATGC	U12	-13
21932	PIGB	TGGTTTTCAAATATCCTTTGTGGTT	GTTTCAATATTATTGGACATTTACTCCTTAATGTTACTAATTATGG	U12	-10
21954	CCPG1	GTATTTAAGAGTATCCTTGGAGAAG	CAATAAGTTTTTCCTAAACGGTGTCTTTATACATGATCAGAAGCTC	U2	0
21961	RFXDC2	GCAAATCTAAATATCCTTTACCAGA	TCATTTAATTTTGAATATTTAGACCTTAACTGTTTATTACATATTG	U12	-12
21975	MYO1E	CTACATTTTTGTATCCTTTATTGGC	TATGAATATTAATGATGGACCTTAACTGAGTTAAATTCAGACATAT	U12	-16
21997	CSNK1G1	AGGACTCAAGGTATCCTTGAAAGTG	GCCCTCTTTTAAAGTAACTTTCTCTCTTTACTCTCTACAGGCTGAC	U2	0
22011	RPL4	TTTTGGAAACGTATCCTTTGTTTCA	ACTAAAATTTGAGAAATGTGATTCTTGACTGGAAAAATAGATGTGT	U12	-13
22028	EFTUD1	GCTGTTCTTGGTATCCTTTATTCTA	CACTGGCTCAAGGTTTTCAGTCCTTAACAATAGACTTCAGCTATGG	U12	-14
22041		GCTGCTCTTGGTATCCTTTATTCTA	CACTGGCTCAAGGTTTTGAGTCCTAAACAACAGACTTCAGCTATGG	U12	-14
22053	RHCG	ATACCTGACCGTAAGTGCCCCAGGC	GCAGCCCCCGGCCTGAGCAGCACCCACCTCCCGTCTCCAGCCATTC	U2	0
22059	Q8NF38_HUMAN	AGGGCGACAAATATCCTTTTTTACT	TTTCCATTAATTTTTATTTTTCCTTTATTAAAAATTCTACTTTGAT	U12	-14
22072	BLM	AATTATACTGGTAAGTTTAAAATAA	TTCATGTACTGATTTTTCTTAACGTTGATTATTTTCCTAGACAAGT	U12	-19
22091	TTC23	CCCTTCAAAAGTATCCTTTTGCCTC	AATCTAGAACCAAGTGGAAAATTTCCTGAACACAATTCAGATTTAA	U12	-11
22103	CACNA1H	TCTGCAACCCATATCCTTCCCGGCC	CCCGGGCCGCGCCGGTGTGCTCCTTAACCCGCGGCGACACATGGTT	U12	-14
22110	CLCN7	ATCAAGGGCAGTATCCTTCCCAGTG	CATGACGGGGAAGCAGCCAGCCCTCCTTGATGAGCCCCAGATATCG	U12	-11
22129	CRAMP1L	GGTGCGAGTTGTATCCTTTTCCAGC	CAGTGCTAGCCAGTGTGGGCCTTCCTTGACGGGCACTCAGCGGAAG	U12	-12
22153	NP_071767.2	CCAGGACTCCGTATCCTCCACCCGG	AGGGCTACCTTCCCGTCATCCTCCTTAACAGTCCCAGCAGGTGAAT	U12	-13
22165	NP_079384.1	GCAGACAGCTGTATCCTTGCTGGGC	GGGCTTTGGCTGCAGGGAAGTTTTCCTGACCCATATCCAGTCAGGC	U12	-12
22183	PDPK1	GAGAAGCTGTGTATCCTTTGCGTGG	ACAAGAGATTTTTACACTTCCTTAACTGCACGATATTCAGATTTCG	U12	-16
22190		GAGAAGCTGTGTATCCTTTGCGTGG	ACAAGAGATTTTTACACTTCCTTAACTGCACGATATTCAGATTTCG	U12	-16
22204	NP_079121.1	GGACGATTTTATATCCTTAACTTCT	TGGTCAGGGCAAGTCGGAATCTTCCTTAACAGAGCCCCACGGACTA	U12	-12
22216	USP7	ATGGAGTTGCGTAAGTTTTTCTTTA	GTATCTGCAAGATCCCCTCAACCTTGAACTGATCTTTCAGGTGGGA	U12	-14
22241	NTAN1	AGGAGGACCAGTGAGTTTCAAATCA	GACATTCCTGAAATTCTATCCTTGACACGTTCTTTTTTAGATGATT	U12	-16
22252	MYH11	ATTGAGACCTGTATCCTTTCCCTGA	CCCGCAGTATCCCCAGAATCCCTAACTCCCTCCAAACCAGATCTGC	U12	-16
22261	CE110_HUMAN	AATACATGAAGTAAGTTTTTTGTAT	TCTCTAAATACATTATGTCCTTATTTTTATATTGTGTTAGAGCTGC	U12	-17
22278	NP_064710.3	TTCCAAGATTGTATCCTTTTTTTTT	CCTTCTGGAAAACATCTTCCTTAACAGGATGTTTTTGTAGTTACGT	U12	-17
22289	NP_056017.1	CCCTGTGGCTGTATCCTTCTCCTCC	AAAAAAATTAAGCCTTCTTTTCCTTAATAAAGTGTCCCAGTCATTT	U12	-14
22289	NP_056017.1	TCGGAAAACAGTATCCTTTGTAGGA	CACACAGATTTGGGTTATGGCAACTTAGACGTCTCCTCAGATATTG	U2	0
22310	MAPK3	TGAGAGATGTGTATCCTTCACCTTG	ACTGCCCCCTGCCTGGGGGGGTCTGCGGAACCATCCTCAGCTACAT	U2	0
24937	MAPK1	TGAAAGATGTGTATCCTTTTTAGGC	GACCAGCTAATTGGTGTTTTACCTTAACCTGTGCAAACAGATATAT	U12	-14
22345	VPS35	TATGAACTTTGTATCTTTTGAATGT	TGGCTTATTTTTATTTTTAGTCCTTAATCATAATTAAAAGATATGG	U12	-14
22350		CACCATCAATGTATCCTTTACCAAG	TCTTGAAATGAGAAATTTTCCTTTGACCACATGTATTCAGTATAGC	U12	-15
22361	CHD9	AGAGGAACAGGTATCCTATTGCTCT	CTCACTTATGTTATATGTCTTTTTATCATTTTTTATTCAGGTACAG	U2	0
22371	NIP30_HUMAN	GGAATACAGAATATCCTTTGTACTT	CTTCCCTTTTGCTTAGTTTGACCCTTAACTGGTAACTCACAATAAC	U12	-13
22382	POLR2C	GAGCAGGATGGTAAGTCTTCCTGAC	TCTCTCCTGGCCCTTGACTGACTTGTGCCTCTCCCTGCAGACATCC	U2	0
22407	DYNC1LI2	TGCCTTCAGTGTATCCTTTGGGCGC	CTCCTGCAGTGAATTGATTTTTCTTGAGCAGATTGATTAGATGGAG	U12	-13
22422	FAM96B	GAGATCTTCGATATCCGCCGCTGCT	GTGGGCAAGGGCGCAGAGTCCCTTTTCCTTCACTTCCCACATCTGA	U12	-9
22431		AGAACAGCTGATATCCTCCTGGCGG	GTCACCATAGGGCATCAGCCATTCTCCTTAACCCTCACACTTTGGC	U12	-10
22432	ZDHHC1	TGGCTACGCTGTATCCTTGGGAAAG	AGCCGGCAGAGTGGAGTGAGTCTTTAACCTGCTGGGCCAGTGCATG	U12	-14
26226	ZDHHC11	TGCCTACGTGGTATCCTTTTCATCG	CTGACCAGGCCCTGGGCCAGGTTCTTCCTTGACATGCCAGGTGACC	U12	-9
22458	NUTF2	CGCAATTTACGTAAGTTTCCAGCTC	TCTGAGGCCCCAACCCTGGGGTTTCCTGTGCCTTTTTCAGATTGAC	U2	0
22473	NP_055144.3	GCAAAATTCAGTATCCATTCCTTCC	CCTCTTCATTCATCTATCTAGCCCTTAACACCCTGCTCAGAGAAGA	U12	-13
22473	NP_055144.3	GAGCAGGAACGTATCCTTGAGACTG	ACACGACCTGCTCCAGGCCCGTTCCTTAGCTATGGCGCAGAGCGGC	U12	-12
22518	VAC14	TCCAGAAGTTGTATCCTTCCTCTCA	GCTGGCCCAGCAGACAGACTTTCCTTGACTGCACACCCAGTGGGGA	U12	-13
22518	VAC14	CGCAAGAAAAGTATCCTTTGCTTTG	CATCCAAATCAGATCACGCTCCTTACATCAGTGGACTCAGGCATCA	U12	-15
22529	CHST5	AAGTCATTTCATATCCTTTCTGTTA	CTTAACACCATGTGGCCCTTCACTCCTTAACTGTCCATACTTATCA	U12	-11
22541	HSBP1	ATTGGGAGAAATATCCTTTTTATCT	TCAATGAGATGTTGGCACGCGTTGTCTTTAACTTCAGCACTTGATG	U12	-10
22551	NP_647610.1	GACAGGCTGCGTATCCTTTCTTGCG	TGATCATAGCTCGTGCACTGATCCTTAGTGAGAGGCCCAGATTTCC	U12	-13
22557	USP10	CATTAATGCTGTATCCTTCCTGGAC	CTGTTCATTTCCTTTACGCTTCCTTACTGCCACTACATAGACACTG	U12	-14
22582	CYBA	CCTACTCCATGTATCCTTCCACCTG	TCAGGCTGAGCTGGGCTGTTCCTTAACCACATGGCTTCAGTGTGGC	U12	-15
22588	NP_057293.1	ACTACAAGGTGTATCTTTCAGGGCA	GTCCCTGTGTTACGAGTGCCTTCCCTAACCAGCTGTGCAGATACGG	U12	-13
22614	DERL2	CTTAATGACCGTATCCTTCAACAAA	AACTTTTAATGTTGATATTTTCCTTAATGCCATCTGCTAGCTTTTT	U12	-14
24944	NP_940842.2	CCTTATGACCGTATCCTTCCCGCAG	GGGCTGAGGCCTGCACCGGAGCACCTTGACTCTGGCCCAGCTGCTG	U12	-12
22614	DERL2	TGATTTTTCTGTATCCTTTATTAAA	ATATTCGTGTGCTTAATATTTTCTTAACTTGGAACTTAAGATATCG	U12	-14
24944	NP_940842.2	TGCTCTTCGTGTATCCTGCGCCCTG	GAGGCCCCGCCTGGTGGCACTTCCTATACCGACGCCGTAGGTTCCG	U12	-13
22631	YBX2	TCATCAACAGGTATCCAAGGAACCC	TGTTGAAGTCCCTTCCTTAACGACCCATCCTGTTCTGCAGGAATGA	U12	-21
22650	TMEM107	AGCCTCATCTGTATCCTTTCTGCCT	GTCGATCCAAAGACTTTCCTTAATCTCGTGCCTTCCCAAGCCATTG	U12	-18
22662	MYH10	ATTGAAACATGTATCCTTTTTCATA	ATTATATTAAATAATTTAATTCTTAACTGTCTTTGCTCAGACCTTC	U12	-15
22682	STX8	CACATCAGATGTATCCATGTAAACA	GTCATTTATTCACCATTGAACCTTAACAAGATATCTGCAGAACACA	U12	-15
22698	NCOR1	TCACATCTGTGTAAGTTTTTCATTA	CTCAATGAATTTTACCACTTCCTTCATTTCTCATTCACAGCAAATT	U12	-15
22724	LRRC48	TCCTTGAGACATATCCTTCTGAGTT	GCTCCTGAAACAGCTGTGGGCTTCCTTAACAGCCACTCACCTACAA	U12	-12
22724	LRRC48	TCCAAAGCCTATATCCTTTCTGTGA	GCCTGCTCCTCCCGGGCCTTTGCTTAACTCGGGGCTGCACGATGGC	U12	-14
22726	DRG2	CACGAATACAGTATCCTTCCCTGAA	GCAGCTGGTGCACAGGTTGCCCTTAATCGGAGCCCCTCAGAGATCT	U12	-15
22757	LLGL1	CTGTCAAGATGTATCCTTTGCAGGA	CTGGTCTATGCCTATTTCCACCTTGACCTGCCACCCTCAGCTATGG	U12	-15
23114	LLGL2	CCATCAAGCTGTATCCTCCGTCCCC	GGTGTCCGACCTTCCAGAGCTTTCCTGAGCCTACTCCTAGCTACGG	U12	-12
22778	NLK	TTGAAGAAATGTATCCTAACCAGGG	GACTGAATTCGCCGAACTCTCCTTAACTTAAAACTTCAAGATATGT	U12	-15
22783	KIAA0100	GGTTGCCCAGGTATCCCGCCAGGGC	TAATATTTACATTTTCTTTTACTCCTCTCCAATCTGCCAGGTAATC	U12	-20
22799	SSH2	TGTGTTCCTGGTAAGTTTTAAAGCC	TTTGCTAATACTCCTTAACCTTGTCTTTTTGGCTCCATAGGGCTCA	U2	0
22819	GOSR1	ACTTTGGCCAGTATCCTTTTTGAAT	GGCTTCTTCCAAATATGACCTTAATAAAGATTTCCCAAAGATCGTT	U12	-17
22840	NF1	CAAAAAATCAGTAAGTTTGGAGAAC	ATTCAAACCTTATACTCAATTCTCAACTCCTTGTTTTTAGGTGGTT	U2	0
22855	NJMU_HUMAN	GACTTGAGCTATATCCTTTCTTTGG	TCTTCATTATTCATCCTTTATTGCTTCCTTAAGAACATACTTTCAG	U12	-9
22869	ZNF207	CGTGGTGCTGGTATCCTTTGTCGGT	CATCATTAGGCTGTCTTTGTGCCTTAACAGTATTGATCAGGTATTG	U12	-14
22896	UNC45B	AATATATCACGTAAGTTTCCTGGAG	TTGGACCAGTTCTCTTGACCACCCTTGTCCTTTGTTTTAGGGGCAA	U2	0
22906	RAPGEFL1	TACACCAGTAATATCCTTTTGTGGA	GGTCTGCTTGCGTAGGGATTTTTCTTAACTTAAGGGTCAGCTTTGT	U12	-13
22917	VPS25	AAGCTACAGCGTATCCTCCCTCAGG	CCCAACTCATGTGTATGCCGTTCCCTTAACCTTAAACCAGGAAAGC	U12	-12
22941	Q9Y2R0_HUMAN	TTGGCTATTTGTATCCGTCCGTGTT	TGTGCATATTCTGTGTGGTTTCCTGAACCTACCTCCCCAGATGGTT	U12	-14
22943		CTGTTCATTTGTATCCTTTAAAATA	AGAATTAGTTATATATATTCTTTAATATAAGAAAAATAAGAGCAGC	U12	-16
22952	NP_689557.1	CTGGCTTTAAGTATCCTTCCCTGCG	GCTTGTCCTATTTTTCCTTAACTTTTTTTTTTCTCACCAGAATGTC	U12	-20
22963	CCDC43	TCTGACAAACGTATCCTTCTGGGTC	TCTGTGTGACCTGTACCCTAATCCCTTAACTCACCTGTAGTTCTGT	U12	-12
22963	CCDC43	ATGAAGAGGAATATCCTTTCTGGAG	GGATGTTGTTTTCCATCTGACTTTCCTTAACATCACTTACTGAAGC	U12	-11
22977	NP_663696.1	CAGGCATCAGGTATCCCAGAGCAGG	GGCTGGAATGCCATATGTCGGTCCTTGATCTGCCCTCCAGTGACCC	U2	0
22987	PLCD3	GGCTAGACCAATATCCTGCCGGGGC	GCAGCCTGGCGTGTTGCTGTTATTTCCTGAGCACCCACACCTGGAT	U12	-10
23005	CACNA1G	TCTGTAACCCATATCCTTCGGGGCA	AGCTCCAGCCTTGGCCAGCTGTTTCCTTGACTGCCAGTACCTGGTT	U12	-11
23021	SPAG9	TCAGTATTGTGTAAGTTTTATTTTG	CCTGAATGGAGAGTTCTGAACTCCCCTTTCCTGTTTGCAGACACGT	U2	0
23040	PCTP	CAACAGAGACGTATCCTTTCCACAA	CAATGCTGGCGTTGGTGTCTTGCCTTAACTGGCTATGCAGTATGTC	U12	-13
23051	CUEDC1	AGCATCAGTCGTATCCTTTCCAGCC	CCCCTCATCCCTGGGACGGTTTTCCTGAATGGCCTGGCAGGCTGGG	U12	-12
23062	USP32	AACCTAACGTGTATGTCTTTGGGAT	GAAAAAAAAGATGTTCCTAACATGAGTGTCTCTGTTTCAGATGGGT	U2	0
23078	SCN4A	TCATCCATGCATATCCTGCCCAAGA	CATCCTAGCTGCTTCCTCACTTTCCTTGACCCTGCCCCACGCTGTT	U12	-12
23090	NOL11	CAGCTCTACTGTATCCTTTGACATA	GCTTCTATTTGTTGAAGTACGATTTTCCTTTAGTCCTAAGTAATGC	U12	-9
23127	RECQL5	GCCGGTTCTGATATCTTAGGGTGAA	GTGGCAACCTTTTACTACCTTTGCCTTAACCTTTGGCCACTGTTCT	U12	-12
23137	SRP68	AGTTTGGAGAGTATCCTAGAGTAAT	ATTCTTGCTATGGTAAGATTTTCCTTAATCTCGACTCTAGTTCTTC	U12	-13
23162	NP_653280.1	GAGATTGCTAGTATCCTTCCTTGAT	CCTCATCATCTCGCCCTTCCCTAACCCGAGCGTGCCGCAGAAATCT	U12	-17
23166		CGGCTGCAGGATATCCTTCCGCGCG	ACTCACCCTTTAGCTGCTCGGGTCCTTGACCGCTTCGCACAGGTGA	U12	-12
23175	PCYT2	GACCTGTTCCGTATCCTCTGGGCCT	CTGTCATCCCCATCCCGACTGCTTCTTAACCTGGGTGCAGACATCG	U12	-12
23194	ASPSCR1	TTTTACCTGTGTACGTTTTTTCTCC	CCACGGTGCTTCCTAACACGTAGGTGCCTTCTCTCCTCAGTCATCA	U2	0
23201		GACCTGTTCCGTATCCTCTGGGCCT	CTGTCATCCCCATCCCGACTGCTTCTTAACCTGGGTGCAGACATCG	U12	-12
23217	USP14	TTGAAACTACGTATCCTTATGAGCC	TGAATACCCGTTGGCATATTCCTTATCTTAGTTTACAAAGCATGAA	U12	-15
23238	NAPG	ATAATAGGGCGTATCTTTTTCAACT	TTCTTTTTTCCTTAACTTTGACTTCGTTACTTCCATTCAGTCTTTT	U12	-26
23238	NAPG	TGTGTTTGAAGTAAGTTTGAATCTT	ATTAAAGCAGCCAACACTTGTTTTTCTTTGATTCCTTCAGAATGAA	U12	-10
23245	KIAA1012	TATTTAGCATGTATCCTTTGACATT	AGTAATAAGCGATAATTACCTTAATAATATGGTTTACAAGGTATGT	U12	-17
23259	SLC39A6	GGTTGATATGGTAAGTTTTTAAGAA	CTTAAATGTCACTCTTATTTTCCCTTACTTTTTTTTAAAGGTACCT	U12	-13
23280	KIAA1328	GAAAGGGAAGATATCCTTTTGAAAG	ATCAATTTTTCAGTTTTTTTCCCTTAATTTGCAATCTCACCTCTTC	U12	-14
23290	PIK3C3	CAAGATGGAAGTAAGTTTTTTTGTG	ATATATGTATTTCTGATTTATGTTAACTTCATTTCCATAGCTGGAA	U2	0
23290	PIK3C3	AAAAGCTGTGGTAAGTTTTTCAGGC	TGCATTTGTTTTCACATATTTTTTTTAACTGTTACTGCAGCTGGAT	U12	-13
23300	PIGN	CTTTTTCCTTGTATCCTTTGTGGAG	GAAATCTGAGTTGTTTTGCCATTTCCTTGACTCCCTTTAGGTTTTC	U12	-11
23321	KIAA1468	TCCTGTTGTTGTATCCTTGTTTTAT	ATTTGGTTTTGTTTAATTCCCTTAACTACCTTGTCCCAAGTCATTT	U12	-16
23338	RTTN	GTGGCTCAAGGTATCCTTTTAGTGA	TAAGGTAAATAATAATTCTTATGTTTATTTTCAATAATAGGTCACC	U2	0
23349		GGACCTTCACATATCCTTTACACAC	TATGTAATAAAATCAGACATTGTTCTTTAACATTGTTCAGATATCC	U12	-11
23350		GTATGTCACTGTATCCTTGATGATA	ACTTCATTCCATAAAAATTCTTCCTTATCAATGTCTCTAGCATCAA	U12	-13
23351		AACCTCAGAAATATCCTTTTCTACC	TCTGGACTCCAGCTCTACGCAGAGCGCCTTAACACTGTACTGGAAG	U12	-9
23365	POLR2E	TGGCCCGATAGTATCCTTTCCAGCC	CAACGGCCCTGTCTGGCATTTTCCTGACGGTGCTTCGCAGTAAGCT	U12	-14
23394	STK11	AGCAGAAAATATATCCTTTCCGGTG	GTGGGGCCGCCCCCTGAGCTGTGTGTCCTTAGCGCCCCACGTATAT	U12	-9
23402	RKHD1	CAGGCCATTCATATCTTTTCCTAGA	GCGGCCAGTGTTTACAGATGAGCTTTAACTGCCGCCTCAGGCGTGG	U12	-13
23414	NP_653217.1	AGGGCTTCAGGTACCCTTGTGGCGC	GGGGGTCCCCACAACCTTGACTCTGCCTGTGTTCCCACAGCGACAC	U12	-21
23426	EMR1	ACCTGTGAAGGTATCCATGACCATC	CTCATTTACCTTGACCTGGGTTTTCTCTTCCACTCTTCAGACGTGG	U2	0
23436	HNRPM	CAAGCTATATGTATCCTTCTGCAGG	TTTTTAGAATTGCAAGAAATAGCCTTAATTGTAATACCAGCTATGT	U12	-13
23453	MYO1F	CTACATCTTCGTACCCTGGGCCAAG	AACCTACCAGGACACCACACGACCCTTAACCATCCCTCAGACCTAC	U12	-12
23466	UBL5	TTAAATGCAAGTATCCACTGGCAGC	GTTCTACCGCTTCCATTTGCCTTAACTGCTCTGCGCCCAGCACGGA	U12	-16
23466	UBL5	CTGGGGGACTGTATCCTTTGTGTGA	CGGAAGTCAGAGTCAGGATTCCTTAACACCTTTCCTTCAGATGAAA	U12	-15
23472	AP1M2	AACCTCTACTGTATCCACCCCACGT	CTCCATAAATGGCACCTTTTCCTTAACCTTGCTGCCCCAGTGGTGG	U12	-15
23486	SLC44A2	GCACTGCTGTGTATCTGCCCCCAGA	TCCTCAGTCCTAGACCTCTGCTTCCTTAACGAACCTCCAGCTTCCT	U12	-12
23502	SPBC24	GTCAAAGGCAGTATCCTTTTTGGGG	GGGCTGTGTGTCCCGGGCTTTCCTTACATCTGTGCCTCAGTCCATC	U12	-14
23502	SPBC24	CCAGCCTCCTATATCCTTTTCTGCT	CCCTCTCTCGAAAGCCGGGGTCCTTAACGACCTGCCCTACTCAGCT	U12	-14
23509	ELOF1	CCCATAACGTGTATCCTTGGAAACC	GTTCCAATGCCAATGATCGCCCTTGACCTAAGTGGCCCAGATCTGT	U12	-15
23525		CCTTATAAATGTAAGTTTTGTGGGA	TACAAAGATGTTCCATAACCTCAGTTCTTCTCCTTCTCAGGTTGAA	U2	0
23535	TNPO2	CGTGCAGGATGTATCCTTCCTTCCT	GGAAGGCCTCTGTCTTCCAAGTCCCTTAACAGCCTGGCAGAAACTC	U12	-12
26434	TNPO1	CGTGCAACAAGTATCCTTTCCGAGG	GATTACACAGAGAAGTTTCCTTAACTACTGTTTGTTCTAGAAACTG	U12	-17
23556	CACNA1A	TTTGGGAACTGTATCCTTCATGGAG	TCCCACCAGTGGTTGCTTTTCCTGACTCAGACATTTGCAGACACCC	U12	-16
23556	CACNA1A	CCGAATGGCCATATCCTTTTGCCCG	TCTTTTCTTTGAACAAGATTTTTCCTTAATTCCCCAATACTCCCTT	U12	-12
23573	AP1M1	AACCTGTATCGTATCCCTTTGCTGG	CCCAGCCTCTGAATGCTCCTTAACTGTGGCCGCCATGCAGTGGTTG	U12	-18
23582	NP_054892.2	TCCACCTTCAGTATCCTTCCTGGCA	ACTCGTGCTCTACTAGCCTTCTCCTTAGCACCCCCACCAGATCTGG	U12	-13
23592	FCHO1	ACCCAGAACAATATCCTTCTGGCAC	GCTTGTGTTGGGATTGGCTTGGACCTTGACTGCAGCCCACGCACGG	U12	-12
23611	MECT1_HUMAN	CGGACGGCAGATATCCTTTTCACCA	GGGTCTCAGCCAGTGGCACTGCCCCCTTAACTCACCTCACGCCGAC	U12	-11
23628	RENT1	GTCCCTGATAGTATCCTTCATGTGA	CCGGCTTTTGACAAGGATGCAAACTTAACTCAGCACACAGATTATG	U12	-13
23644	NP_060284.1	CCTTCTCCATGTATCCTTCCTCTCT	GGGCAGTGGCACCTGAGGCCTCCTTAGCTCCAGCCTCCAGCAAGAT	U12	-14
23649	NP_795361.1	CTCGCTTCAGATATCCTGCCCCTGC	AACCAGAAATCACCAGTTTCCCTTGACTGCCCACGCTCACACTTTC	U12	-15
23664	KIAA0892	ATCACAGCAAGTATCCTTTCCGTGT	TTTTCGCAGTGTCTGTACTTCCTTAACTGGACGTCACTAGATCCCG	U12	-15
23681	CAPNS1	CGTGATGGATGTATCCTTGGGGGCA	CTGGGTGTAGCTGTCACTCTTCTTAACACCCTCCCACCAGAGCGAC	U12	-15
23696	EIF3S12	CCAGGCACATGTATCCTTCCAGCAC	CGCTCCGAGGCCAGTTTTCCTTAATGCTTCCTCCTCCCAGCAAGAA	U12	-17
23713	HNRPL	CGATGGTGGAATATCCTTTGCTGGA	AAAGATCTCCTGTGATGGGACTTTCCTTAACTTGACTCACATTTGA	U12	-11
23720	PSMC4	TTGGAAGACTGTATCCTGCTCCAGA	ACCCCATCACACAGGGAATAGTTTCCTTAACTCGCTGCAGATGTGG	U12	-11
23746	NP_940878.1	TGCTCATCCCGTATCCCAGGGCCTG	CAGGGCCACACCATCGTTTTTACCTTAATGCCAGCACCAGCTACGA	U12	-13
23759	EXOSC5	TGCCGGCTCTGTATCCTTTCTGCCA	AAAAAAAAAAAGAAACTTAACCATTTCCTGTGGTGCTCAGCTCCTG	U12	-21
23773	EML2	TGGAGTGGGTGTATCCTTTTGCTGG	AACAAAACACATTCCTTAACCAGCCCCTGGGTGGCTCCAGCTATGG	U12	-22
23776	PPP5C	CAACCCCTATGTATCCTTCTCAGCA	CTTCCCCTCCACGCTTGCCATGTTTTCCTCAGCAGGACAGATATTT	U12	-9
23794	Q9Y420_HUMAN	TATATGCACGATATCCTTTAGTGCC	GTTCTGTGAGATGAAGCATTTACCTTAATTTGCCATGAACGTGATT	U12	-13
23817	HRMT1L2	GAAGAAGTAAATATCCTTTTGTGAG	TCCCCCAGTATCGCCGCTACTTCCTTAACTCCACCTCCAACCCCCC	U12	-13
23834	MYH14	ATTGAGACCTGTATCCTCTCACAGC	CCGTCCCTTCCCCTCTAGCACCTTGACTCGCTGTGTCCAGACCTGC	U12	-15
23838	ZNF528	GCAGCAGTGCGTGAGTTTCCCTTTG	CTGCCTTTTTGCTCCTTAATCTGGACCCTCTGTTCCCCAGGCCTCC	U12	-22
23850	NALP9	GAAAACTCATGTAAGTTTTATGTTA	TCTCATTGCATGATGCTATTTTTTTTTTAATCTTTTGCAGATTTAC	U2	0
23855	NALP8	AGGTCATTTTGTAAGTCTCCACCGG	AAATAACCTCAACCAGCAGCCTTCCTTTACCTCCCTCCAGCTGTAT	U12	-12
23857	Q8N9G5_HUMAN	GACGCACCCTGTGAGTTTTCCTCTA	ACCCCCACCCTCCACCACCCTGCCCTTTACCTTCTGTCAGGTGAGG	U12	-12
23859		CTTATGTTCAATATCCTTTCTTCAG	AAAGTTTGCAAAACTTCCCAAGCCCCTTAACATTTAGCACATTTGA	U12	-11
23865	TPO	TCCCATACAAGTAAGTTTTAGAAAA	CGGGGGCCCTGGGTGACCTTGAACTCCCCTTTGCCTGCAGCTCCCG	U2	0
23883	PQLC3	ACATCGCTGTGTATCCTTTCTGAAT	TGTGGGTGACCCACTGCTGTGTCCCTTAGCACTTGGTAAGATTGGT	U12	-12
23892	E2F6	AAAATGAAAGATATCCTTTAAGTCT	TAAACAGCATTCTGTGTAGAGATCCTTGACTGAGTTTTACACTAGC	U12	-12
23905	MATN3	AACACTAAACATATCCTTTCTGGAA	TGTGTAAAAATAAATGGTGTTGGCCTTAACAACTTGCCACTTGATG	U12	-12
23912	XAB1	TAATGAAACAGTATCCTTTTCCATC	CTAATCTATAAGCGATTTCAGTCCTCAACTTGGTGTCTAGATATGG	U12	-13
23936	CAPN13	TCTGATGGAAGTATCCTTTGCGGTC	CCTTGCACGCTGGCTGGTTCACTCTTAACTCCTTACCCAGCTGAAA	U12	-13
23948	XDH	ACAAGATCGTGTATCCTTTGCCTGC	AGTGGACAATAAATGGAATGACCTTAATCTGGGGTTCTAGCCACTT	U12	-14
24327	AOX1	AGAGGATAAGGTACCGTGCAGCAAA	ACATAATTTGTAATTTGTGCTTTTCTTTTGCATTCTGAAGGCATCA	U2	0
23948	XDH	AGAAGAAAGTGTATCCTGACTTTGG	CTCTCCCTGAGTTCATTCTCCTTAACTCTTGACCACCCAGTGGGGC	U12	-16
23965	RASGRP3	TTCTCTGCATATATCTTTTCAACTA	GAAAGGAGGTGCAAGGATTTTTTTTCTTTAACTGGTTTACGTATCG	U12	-10
23965	RASGRP3	ACAAAGATCAGTAAGTTTTAATTTT	TTATTTAAAGATTCCCTCCCTTCTTTGATTCTCTTAACAGGGATGG	U2	0
23968	HNRPLL	CAATGGTTGAATATCCTTTATTTGT	TATCAGATACCTTAAACCGAATTTCCTTAATAGAGCTTATGTTTGA	U12	-11
23975	MAP4K3	TGCTTGGACTGTAAGTTTTTATTTA	TTCTTTTATCTTAGTTTCTGAGTGACTTTTTTTCCTCTAGGTTGTA	U2	0
23998	EML4	TGGAGTGGGCGTATCCTTCTCTACC	AACTGTGTTTATTTAAAACCTTGACTCTTTTTCTGTTAAGATATGG	U12	-17
24019	NP_079042.1	GCCATCAGAAGTATCCTTATTCAGA	TCACAATCAGTGCAGATGTTTTCTTAACTGTGTCCTGTAGATGTGC	U12	-14
24033	NP_653310.1	AGGCTGGCACGTATCCTTCCACCTG	ACAGCATGCTGTCTTCATTTTTTCCTTAAACAAACCCCAGCTACAT	U12	-12
24039		ATTGACAAAAGTATCCTCTTGAAAA	ACATTCACCAAACTTTAAAAAAGTTTTTCTTAACCAGGAGTAAATA	U12	-8
24057	KCMF1	TAGAGATTTAATATCCTTTTAAGAG	CTGTGAAATACTTTCGTTTTTTTCTTAACTTTTGGGTTATGATGAA	U12	-13
24069	NP_699173.1	CTGGTCCTCAGTATCCTTTCAGGAC	TCCGTATGTCCTACTGAACATTTCCTTAGCCTCGTTTTAGGTGGAG	U12	-12
24076	TMEM87B	TGTGTGGTTCATATCCTTTACTGTG	CTTATTATTACTTGGAATGTTTTTCCTTAACTTTTTTCACATTTTT	U12	-11
24096	ZC3H8	TATTTGCATAATATCCTTTATCACA	ATTGGATTAAAATTGTTCTCTTCCTTAACACTTGGGTTACATGAAT	U12	-13
24102	ZC3H6	TATATGCATAATATCCTTTATTTAA	CTTGATTTTACTTGGTCTTTTCCTTAATATTTTTATTTACATGAAT	U12	-14
24110	RABL2A	TGGATGGCTTGTATCCTTCAAGGTT	CCTCCCCTTTTATTGATTTTGCTCCTTAACCTGAGTGCAGTCAGCC	U12	-12
25137	RABL2B	TGGATGGCTTGTATCCTTCAAGGTT	CCTCCCCTTTTATTGATTTTGCTCCTTAACCTGAGTGCAGTCAGCC	U12	-12
24121	DDX18	GTTGATCTGAGTATCCTTTTCTTTA	ATTATCTTTTTTGCTTGATTTCCTTAATGTTTGCCTCCAGACGTCA	U12	-14
24134	INSIG2	TGCCAGTGCTGTATCCTTTACTCTG	GGTTACAACTTTTAAGATGACTTCTTAACACTGATCTCAGAAAGTG	U12	-13
24147	MYO7B	ATCTTTGTCGATATCCTTCCCCACC	CGTGGGGCTGCCCCAGCACTGTGCTCCTTGACAGCCACACCCATCC	U12	-10
24155	UGCGL1	TCTGACACATGTACGTTTTTGTTCA	CTTAAAAGTGTAGTTAACCAACTGTTTTTTCTTTCTTCAGATCTAT	U2	0
24179	NP_060221.1	TTGGCCCTGAGTATCCTTTGGTGGC	CTCATCAACCCTGCATGTTTGCCCCTGACGCTGCTCTCAGATCCGT	U12	-13
24192	CCNT2	GTCTCAATGTGTATCCTTTTCTGTT	TCTTGCTTTTGTCAGATATTTCCTAAATATTACGTTCCAGCTCTCA	U12	-14
24211	UBXD2	TCACAAATCTGTATCCTTTCAGTAA	TCGTTTCACATGAATTGTTAGACTTCATTAAACTGTACAGATCCTG	U12	-14
24227	KYNU	TCTTCTAATGGTAAGTTTTCTTTCC	TGTGTATTAATGCTTTCTCAATAAATCCATTTTATTGCAGTTATCA	U2	0
24241	NM_004543.2	CCAGAGTGACGTAAGTTTCCTTGAT	CACTAATTAATAAATCTGTTTCTTATCTGTTGATCTGCAGAATTTG	U12	-15
24255	LY75	GAGTTAACAGGTATCTTTCTCACAT	TGTATCTTTACTGGAATATAAATAGCTGCTTTTCCCCCAGATGTCT	U2	0
24259	GCA	CATGTTGGATGTATCCTTGAATAGA	CTCAGGTATCAGAATTTATTTTTGTTAATAAAACTATCAGAGAGAT	U2	0
24274	SCN3A	TGGTACATTCATATCCTTTTAATGT	ATGGTAACCTACTAACATTTATTCCTTAACTATAATCTACTTTATT	U12	-12
24281	SCN2A2	TGGTACATTCATATCCTTTTTCAAA	ATTTTTCCATTGAACTTTGTCTTCCTTGACGATATTCTACTTTATT	U12	-12
24294	SCN1A	TGGTACATTCATATCCTTTTTCAAG	CATTCTGAAGGGCTCTCATAAATACTTTCTCTGATTAGAGCATACT	U2	0
24301	NP_002968.1	TAGTACACTCATATCCTTTTAAAAA	CTACCCATGCCTCTTTCTAATAACCAACCCTATTTTACTAGTTTTT	U12	-18
24304	SCN7A	TGGTACATCCATATCCTTTTCTGTT	AATATTATTTATTAACTATTATTCCTTGACTATAAGCTACCTTTTT	U12	-12
24308		GCTGGACCTCATATCCTTTTAAAAT	CTTTTTGTTACTAATATTTTTTTCTTGACATATATATCATATTCCA	U12	-13
24317	RAPGEF4	TGGTGGCCCAATATCCTTTTATTGT	AGTGTGAAATGGCTCAATTTCTTCCTTGACTCCTCGGCACCTACCA	U12	-12
24327	AOX1	AGGAAGAAGCGTATCCTTTTCTTTA	ATTACATAACACATATGATCTTTAACTATACCTCTTCCAGTTCGAC	U12	-16
24341	ALS2CR11	ATGCCTAAGAGTATCCTTTCTTTTG	TACAACAAAATTTATTTCCTGAATATCATTCTATTTTCAGTCAGTT	U12	-18
24352	NP_060229.2	TGTTTCCAACGTATCCTTTCAACTA	GAGTTTCAGTGTATTTTACTCCTAACTTAAAAAAACCCAGATATCC	U12	-16
24365	ADAM23	AAGAATCTCAGTAAGTTTTAACTAA	ATAAGCATAAAATTTTGATACTAATTTTTCCTTTCTGCAGCTATGG	U2	0
24372	SPAG16	TACCTGGAACGTATCCTTCCCGTGG	TTCTATATTTTTTGAGATTAAAACTTGACAAGATATTCAGAGGTCA	U12	-13
24393	XRCC5	CAGGCTGACTGTATCCTTTTTCTGC	AGAGACTGTTTGGTGATATCCCTATCCTTAACTAGCTGAGTCCTGG	U12	-10
24411	ATG9A	CTTCTCTCGAATATCCTTTGTGTTT	CCTGCTTTCTTTACTGACTACTTTTTCTTAACAATTACACGTTTAT	U12	-10
27745	ATG9B	CTTCACCAAGATATCCTTTGCGCTA	GCCCCCCGTGCCTCAGGCTTGTTCCTTGACACGCAGCCACATCTAC	U12	-12
24428	Q9P2P9_HUMAN	TCACCGAGCTGTATCCTGGGACAGG	AGTTGGCACTGGGCACTGTTCTCCTTGATCTGGGATGTAGCTGCAC	U12	-13
24439	WDFY1	CGTGTCTGCAGTATCCTTCAGAGCC	AGGTGATTTCTGTTCTACATCCTTGACTGCTTCTCCTCAGATATGA	U12	-15
24447	COL4A3	GGGCCACCAGGTATCCTTTTGTGTG	TGTACAACACGTGCTGCTTTGTGTTAATTTGTTTCCATAGGTGAAG	U2	0
24468	ARMC9	AACAATATATGTATCCTTTTGAAGC	CCCTGAATGCCTGTTTTCCTGAACTTCTTTTTCATCCCAGAAGGAG	U12	-18
24471	PDE6D	GCTTCAAACTGTATCCGTCCGGGAG	ACTTTCAGTGCCTTATTTTTCCTTAGTCATATTTGATCAGAAATTG	U12	-15
24489	PTPRA	AGAGCATCCAGTATCCTTGGAGGGC	CCCATCTGTAGGTGCTCTTAGGAGCCTTAACCAAGCTCAGGTTTGT	U12	-11
24489	PTPRA	CCTATAGCCAGTATCCCTGTGCACG	GCTTATTCTCCAACTGGATCCTTAACCGAGGAAAATACAGATATAA	U12	-16
24509	Q3KQR5_HUMAN	TTTCACCCACGTATCCTTGGAACAG	TCCTCCAGGCTCAGAGCTCTCTTCCTTAATGAGATACCAGTCATGG	U12	-12
24528	URP1_HUMAN	GAACAGATCAGTAAGTTACTCTTGC	CCCTCTCTCATTTTACTTAATTGTGCTTTCATTTTTGCAGATATAT	U12	-21
24540	PLCB1	AATTTGTAGAGTATCCTTGATTTGA	ATTTTTATAATTGTATTCACTACTTAACATGATGGTCCAGATATAA	U12	-14
24547	PLCB4	AATTTGTCAAGTATCCTTATGTATC	TGTAGGACTCTTTTTTTCTGTTTTCCTTAATAAGTTACAGTTATAA	U12	-11
24566	SNX5	TCATCAAAAAGTAAGTTTTTTTGGA	GATTTAAGACCTTAAACCAAAATTATATGTACATTTCCAGGTACCT	U2	0
24580	RBBP9	CCCGACCCAAGTAAGTTTTAAACTT	CTATCAAATGACAGACTTTTTCTTTACCCTGAACCTTAAGTTACAG	U12	-15
24597	NAT5	TACAGAAACTGTATCCTTTTTTACA	TACTGTCCATTACTTTTCACACTCCTTAACAGGACTCTAGTATGGG	U12	-12
24603		GCATGTCAAGGTATCCTTGCTTTGT	TGATATGGTTAATTTGGTTCAATAATAACTTTTTTTAAAGGTATGG	U12	-13
24604		TATGAGCGATATATCCTTTGGACGA	CCATGCTGTTTTGCCTGGGATTTCCTTAATTCCCTTGCACTTGTCC	U12	-12
24632	XRN2	CTTATGTCAAGTAAGCTTTTACAAA	TTTTAAAAATCTTCTTAACCCTTTCCTGTTTCTTTTTCAGATATGA	U2	0
24644	Q5VX48_HUMAN	GATGACCAGTGTATCCTGGGATCCT	TTTTTGTTCACGCTGACCCTTGACCACCACCCTCTCCCAGATGTTC	U12	-18
24658	E2F1	ACAGCCAGCGATATCCTTGGATTGG	CCTAGAAGTCAAAGGTCATGTGGTCCTTGACTCTGCCAACCCTGGC	U12	-11
24670	CTNNBL1	GATAATACAGATATCCTTTCAGATC	ACCGTTTCAGTATGTGTGTTATACCCTTAACATTTTTCACATGTGT	U12	-11
24685	MATN4	ACGCTGAACCATATCCTTTGGGGCT	GGGACCTCGGCGAACCCCAACGGCCTCCTTAACCGCTCACTGGCCC	U12	-9
24706	SLC9A8	TTCTGCATTAATATCCTTTTAATGT	ACTCTCCCTCGATTCTCCTTCCTTGACAGTTGTCATTTACGTGCTG	U12	-15
24722		GAATTGAAGAATATCCTTCCTTTGC	AGTTACCTAATTGTTTTTTCTTTCCTTGACAAATCTCCAGGCTAAA	U12	-12
24736	SPO11	GGAATTCGGAGTATCCTTTAAGTGG	AAATACTCTTGCTTTCAATTTATCAGCCTTAACTTCACAGATTTAG	U12	-9
24751	TCEA2	ATCGAGGAATATATCCTTTGGGTAG	AGCGACGTTGTCCTCAGGTGGGTCCTTAAAACACTTGCACGCATCT	U12	-12
27982	TCEA1	ATTGAAGAAGATATCCTTTGTGTGT	ACTTTTGTAATTTTGCCTTTTTTCCTTAACGGCCTGGTACCTATAT	U12	-12
24756	BAGE4	GCACAGCTCTGTGAGTTTCGTTCTT	AAGGTTTTATAAAGAGATTTCTCTCCTTTACCCCTTTCAGCGATGT	U12	-11
24760	CRYZL1	CTATCAAGCTGTATCCTTTCAGTTG	TGAGATTTGCTTTTGCAATTTCCTTGATTGTCATCTTCAGGCGTAA	U12	-14
24760	CRYZL1	AAATATCTTTATATCCTTTTTATCG	TTCTCCTTTACATTGCCACCTTAACAATCCTTCCAGCTACGTATCT	U12	-17
24760	CRYZL1	AAATATCTTTATATCCTTTTTATCG	TTATTGAATGGTTTTATTTAATTCTCCTTTACATTGCCACCTTAAC	U12	-10
24783	MORC3	AACAAGCACCATATCCTTTTGGTTG	AAACTATGTTGTCAATCTGAGTCTTTAACTTATGATATACGACAGA	U12	-13
24783	MORC3	AAAATTTTTAGTATCCTTTTTCTGA	AGTGAGGTGTTGTGTTCAAAATTTACCTTAATATTTTAAGTCTAAA	U12	-10
24786	PIGP	GGCCTCAAAAGTAAGTTTAATATAT	TTAAAGTGTCTATTATGTACTTTAATATTCTCTTTGGCAGATATTG	U12	-16
24814	TMEM1	AAATTGAAAAGTATCCTTTAATGTT	AAGTATGAGCCTCTCCACGCTCCTTACCTCTCCGCTCCAGCTACCT	U12	-14
24825	ES1_HUMAN	GGAAGTGGTCATATCCTTCCTGGTA	CAGGTCCGTGCTGGGTGGCTTTTTCCGTAACTCTGCACACGAAGCT	U12	-11
24840	CECR5	ATGCCCAGGGGTATCCTTTTGGTCT	CCCAAGAACTGTCCAGCATTACTTCCTGAGCTTGCTCCAGACTGGG	U12	-11
24865	UFD1L	CCAAAGCCGTGTATCTTTTTCAAAT	ATCCATCTTGCCATGTTGCCTTGACAGAATGTGTCTGCAGATTAGA	U12	-17
24871	CDC45L	TTGAGTATGAGTATCCTTGTGGCCC	GGCCAGTGGGTGCTTGCATGCTCCTTGACTGCAGGCCCAGCCTCCG	U12	-13
24888	Q9BYA8_HUMAN	GGGGCCAGCTGTATCCTTTGCAAGC	AAATTGGGATCTACAGTGCTCCTTAGCTGGCACCCCACAGATGTGG	U12	-15
24903	ZDHHC8	CCACCATCACGTATCCTTGGTTCCT	TGCGGTGTCCTGGCCTGCACCGTTGGCCTTAACGGGCTAGCATGGC	U12	-9
24912	LZTR1	AGGACTCGCTGCATCCTCACTCCCC	GGACCAGCTTCCTTTAGTCAGCTCCTTAACCAGGCCCCAGCTACTT	U12	-12
24949	CV003_HUMAN	GGCCTGGCCTGTATCCTTTGCCTGA	TTGGTTTTCCTTGACCGGCCGCCCTGCCCCGGGCAGACAGATGCAG	U2	0
24959	ASCC2	CATCAGTCTTGTATCCTTCTACCAT	GCTAGGAGCTTAAGACAGACCCCTTAACAAGTCCTCACAGGGACGA	U12	-14
24975	SELM_HUMAN	TTCCATTCTAGTATCCTTCTGTTCT	TCCCTCTGCCCACCACCCCGCTCCTTAACACCACCTCCAGTCACAA	U12	-13
24983	SFI1	TGGAAACACTGTATCCTTTCAGATA	CAGAACCTTGTTGGGACTGGAGGCCTTCACTTCCTGGCAGACATGC	U12	-12
24996	MYH9	ATTGAGACTTGTATCCTTGTGGTTC	CCTTCTCCCCAGCTTGTGTTGCTCCTTAATATTTGCAAAGATCTTT	U12	-12
25005	DMC1	AAAATACTTTGTAACCTTTTTATTT	AGAATTGACTTATTGGATCCTTAATCTTGGCATACTCCAGCCGTCC	U12	-17
25017		CGAGCACCCCATATCCTTGTCACTG	AGTTCCACAGTACGGGGATTTCCTTGACAGCGGAAGCCACTGACTG	U12	-14
25017		AATCCACCCTGTATCCTTCTGGTGA	AATCATCACCCTGAGTTTCCTTAGCAGACTAACCTCCCAGCATGCC	U12	-17
25032	CACNA1I	TGTGCAACCCATATCCTCCGCAGCC	GCGATCCCACCTGCTGCTTTGTCCTTGACTTGGTGTGCACGTGGTT	U12	-13
25053	POLR3H	CAGCCAAGTTGTATCCTCCAAGGGT	CCCACTATCTGGTTGCTGCCTTGACCCTGGACCCCCTCAGCGACGA	U12	-17
25064	Q8N9H3_HUMAN	AGGACATGCTGTATCCTTTCTTGCA	CCCACTTCTCTGCTGTTTTCCTCTCATGTTTTGCTGCCAGCTGCCT	U2	0
25077	NP_079097.1	CTGGAGATCTGTATCCTTTGGGGTT	AGGGCTATTGATGCCAGCCCCTTAACTTAATTCTGCCCAGACAAGA	U12	-16
25086	ATXN10	AGTAACCCCTGTATCCTTGCATGTG	CAGGAAAGTACGTTGTCACATTCCTTCACTCTGGCTCCAGTTCTGA	U12	-13
25097	ALG12	CAACTGGGGGGTATCCTTCAGTGTC	TGCGTGGACAGGTGCGTGGCCTCCTTAACCCAGCCCGCAGACCTCC	U12	-13
25120	MAPK12	GGCAGCGACCGTATCCTCCAGCCGC	GATCTCTGGCCCCCGAGCTGTGTTCCTGACCTCGGTGCAGACCTGG	U12	-12
25128	MAPK11	GGAAGCGACTGTATCCTTGGCCCAG	GGTCTGTGGCTGGCCCGTGGGTGTTTCCTGAGTGACACAGACATTG	U12	-9
25149	CHL1	CCAGTTGACAGTAAGTTTAAAAACC	CCTGTTCCTTATCAAACTGACATTCTTTAATCTCTTTCAGATCATC	U12	-11
25158	RAF1	AAATCCAACAGTATCCTTTGGTTGT	GACCATTCTTTTGAAACCAGAGTCCTTAACAAGCATTGAGATATAT	U12	-12
25189	NP_115513.3	CCTTCGTTTAGTATCCTTTTATTTG	GGGGAGTTTTCTGTTAGTTCTACCTGAACATTTCTGCCAGCTATCC	U12	-13
25205	DYNC1LI1	TGTTTACAGTGTATCCTTTTAAATA	TGACATTTGTCCAGAATTTTTCTTTAACCATATTATTCAGATGGTG	U12	-14
25212	PLCD1	AGCTACAGCAGTATCCTTTTGGTGG	GTTCCAGGGTTCCTGGGTTCTTTCCTTACTTCTTGCCCAGCTGGAT	U12	-12
25227	SCN5A	TGGTTCACTCATATCCTTTGCAGTT	GGCCGGCCCATGCTGCTCAGCTTTCCTTGACCCCACGCACGCTCTT	U12	-11
25244	SCN11A	CAGTCCATTCATATCCTTTCATTGC	GCCATCCTGCAACATATCTGCCTTAATGGATGCTGGCCACATTGTT	U12	-15
25237	SCN10A	CTGTCCACTCATATCCTTTGCACGA	ACTTGGTGATCTCAGCTTTTCCTTAACACAGGCCTTTCAGGTGGTT	U12	-15
25249		TTACATGGCTGTATCCTTACATGAT	GATTTCTATTATATGTTATATTTTTCTTAATGTGGTTAAGTTATTA	U12	-11
25265	NP_036403.1	ACCTTCCTTCGTAAGTTCTTTTTTA	GGTATTATTTTTTAATTCTTAAATGATCCTCTTCTCCCAGATAATA	U2	0
25275	IHPK2	AACCAGTACAGTATCCTTTGTTCAC	GTAGCACTTCCTTTTGGGGGTATTATTCTTAACTACTCAGAATTTA	U12	-9
25291	RNF123	GTCCTCTGCGATATCATTTTGTGAA	CTGAGCCACAGATAAGGCGTTGCTGGCTTAACTCTGGCACCTACCC	U12	-10
25291	RNF123	GCAATGTCCTGTATCCTTTCCTTGC	TGCCCTTTGGCAAGCAGAGCCCTGCCTTGACACCCGCCAGCTTCGA	U12	-11
25312	IHPK1	AAGCTCTACAGTATCCTCGTTGCCC	ATGGTGAGTGTGGTTGTCATTCTCCTTGACCGTGGCCCAGAGTTCC	U12	-12
25332	TRAIP_HUMAN	CATCCAGCCTGTATCCTTTTCCTGT	CAGTCCTTTCTCCATGCCTCTTCCTTGACAGCTCCTCCAGACTGAC	U12	-13
25336	CACNA2D2	GAGACGCACTGTATCCTGCCCCCGC	GTGCCGCCGCCGCCGTCCGCCTCCTTGACTCCCCACCCATGCCCAG	U12	-13
25359	DOCK3	GATGCCCAGTGTATCCTTTGATACT	GCTCTGGCAAGTCTGTGTTTCTCCTTCACTTCCTGCCCAGACTTGC	U12	-13
25373	Q8TBD9_HUMAN	TACTGAGATTGTATCCTTTATACTC	TTTTGTGTAAAATAGTTTTCCTTGACCATTCCCCTCCTAGTGGGAC	U12	-16
25390	RPL29	CACAACCAGTGTAAGTTTTTTGGGC	AAGTTCTTTGTTGGCTTAATTCCCTTTTTTTCTCCCACAGCCCGAA	U2	0
25405	CACNA1D	TGGAATGGAAGTATCCTTTTTTTGG	TGTTTCCATAACACATATATACCTTAACACATTTTTTCAGACCATT	U12	-14
25405	CACNA1D	TGTGGTAACTGTATCCTTCAAGCCG	CATTTAGTAGTGTGTTGTGCCCTTAAAAAGTTGAAATTAGATATTC	U12	-15
25434	CACNA2D3	GAAATCAGGTATATCCTTTTGTGTG	AAAAAGCAATCCTTGGAAACATGCCTTAACTACAGTCAACATAATG	U12	-12
25458	UBE1C	ATGTAGTTCCGTATCCTTTTGACAA	ATTAAAACTTAGCTGCTTAAGTTCCTTTACTTGTATTCAGACATTT	U12	-12
25474	ROBO2	CACATGGACGGTAAGCTTTCAAAGG	CTTTCCTTTAGTTTCAAATGCCCTTAACTATGTTTTTCAGGTTGAT	U12	-14
25497	GBE1	TGCCAGGGAAATATCCTTTTTGTTA	TTCAACTCCTCAACTGTTGTGAATTCCTTAAGAGCTGTACATTCAA	U12	-10
25517	KIAA1524	GTTTTGTTAAATATCCTTTACTGTC	AGTGAGAATTTTTTTGTTGTATATCTTAACAAAACTTAACCTCTCT	U12	-12
25519	ATG3	GAGTTCATATGTATCCTTCCCTGTA	CTATTTACAAATCTTATTTTCCTTAGCTAAAAACCTTTAGGTATCT	U12	-15
25547	NP_056227.2	AAACTTTTCTGTATCCTTGAATATC	TTACTTTGATTTTGTTTTCTACCTTAAATTGATTTTCCAGTTTGAC	U12	-14
25563	WDR52	TCACACTTGTGTATCCACCCTGGCT	TAGTGTTTTTCACTTCTTTTCCTTAGCAACTTTCCCTCAGACATTC	U12	-15
25575	ATP6V1A	GAAGAAACTTGTATCCTTTTTGGCT	TAAACCTTCATAGTAGGTTTTCCTTAGCTGCTGTTTTTAGCTGGTG	U12	-14
25593	PLA1A	CACCATGTACGTAAGTGTCCCACCT	GGCTACAGTCATTTACTTTCCCTTTACCCTTTTCTTGCAGACCTAA	U12	-15
25608	STXBP5L	CTATACGAATGTATCCTTAAATTTT	CTAATTAAAATGTTAGAATCCTTGACTTTTATTATATTAGACTCGG	U12	-16
27152	NP_640337.2	CTTTAAGGCTGTATCCTTTCTTTAA	CGAACAAATACCATAAACTCCTTAATGGAATTAATTACAGCTTTGG	U12	-16
25617	IFT122	TCTCTAAAGTGTATCCTTTCTCTTA	CTGGTGTTGCCCCTGCTGTCCTTAACCCTGTTCACGGCAGGAAAAT	U12	-16
25617	IFT122	GCAAACAACAGTATCCATGCCCTTG	ATCTCTGCTTCTGATTCCATCCTTGACCAGATCCCTCCAGGCTCCC	U12	-15
25653	ARMC8	GGCTTTAATGGTACGTTTCACTTTT	AATGTAGACATGATTCTTGCAACTTCTTTAATCCTTTCAGAATATG	U12	-10
25665	SLC9A9	TTGACCACAAGTATCCTTTGATAAT	TAACTCCCTGTTGACAAGTATTCCTTAACAGGCCTCCCAGGTATCT	U12	-13
28638	SLC9A7	TTGATCACAAGTATCCTTTTAAGTA	TTTTCTTTGCAGCCATTTTTCCTTAATTCACATTTTAAAGTTACCT	U12	-15
28862	SLC9A6	TTGATCATAAGTATCCTTAATTGAG	TTGTAAAGAAAGGACCACAGCTCTTCCTTAACCACCGCAGCTATCT	U12	-10
25665	SLC9A9	TGGAGCCTTTGTATCCTTTGAAATA	AGCAACACTTTCCTCAATGTTTCCCTGTGCTTATCTACAGCTAGCA	U2	0
28638	SLC9A7	CGGAGCTTTTGTATCCTTTTCTTGT	TGGAAACTGTTGGTCCCTTAACCTTCTACCTTGTGGTCAGGTTGCC	U12	-20
28862	SLC9A6	AGGAGCATTTGTATCCTTTATTATG	TAGTAAAATGAAATGATCCTTAACCTATTAATAATTTTAGGTTGCT	U12	-18
25665	SLC9A9	CACAGCACTGATATCCTTTGTCTGT	GTAAAAGCTGTTGTTGTTTCCCTTAACTTATCTTCCTCACTTGACC	U12	-15
28638	SLC9A7	GACTGCTCTAATATCCTTTTTGTAG	TACATGTACCTGGAGACAGGGTCCTTGACAGAATGCCAACGTGACT	U12	-13
28862	SLC9A6	GACAGCTTTAATATCCTTTTGTTAT	TTGTGTTACAAGATCTCATTACTAGCCTTAACAGTCTTACGTGACA	U12	-10
25676	NP_689607.1	CACAAATATTGTATCCTCTTTCAAC	GGAGCATTAGAACAATTTATATGACCTTATCTGATCTCAGCTATCC	U12	-11
25677		CCCATGACCAATATCCTTTCTAGAA	TTTGATGAGAGCACAGGTGTTTTCTTTGACCTTTCTGCACATGGGT	U12	-12
25693	SSR3	ACCCCACAGTGTATCCTTTTCAAGG	TGGAGTTACTCATTTTTCCATAACATTAAATTTCTTACAGGAACTA	U12	-18
25695	IFT80	GAACCAAAGCATATCCTTTTAATGC	AGACTTTTGTATGTTTTATGTCTCTTTAACATGGTGACACATCAAG	U12	-12
25695	IFT80	GAACCAAAGCATATCCTTTTAATGC	AAAGACTTTTGTATGTTTTATGTCTCTTTAACATGGTGACACATCA	U12	-10
25715	ACTL6A	TTTTGACAGCGTATCCTTGAAAGAG	GCGGCCTTGATACTTTCTTTTCCTTAATGTTTTAAACTAGATTTGC	U12	-14
27485	ACTL6B	TGCTCACCGCGTATCCTCTGGACTG	TTGCTGCTGCTGTCTCTTTGACTTACCCATCCGATGCCAGCTTTGC	U12	-20
25733	ALG3	ACACCCAACCATATCCTTTAAATTG	CCCACACACACTCCTGCCCTTGGCCTTGACCACCGCATACAGATCG	U12	-12
25745	TMEM44	GGACCTCGCTGTATCCACCCCAGGC	TGGAATATTCTGCTTCCTACCTTAACTTACACCATCTCAGATTATT	U12	-16
25767	LSG1	TGTATCACTAATATCCTTTCTGCTT	AGGGAGTCCGTTCAAGAGAATGGATTCCCTGACAAGCTACGTTTGC	U12	-9
25775	ZDHHC19	AGGCCATCGCGTATCCGCCCACGTG	GGCGTGGGGGTCCCGCAGCCCGGTTCCTTAACCCGCGCAGCATCGT	U12	-10
25775	ZDHHC19	TCGCATTCCCGTGAGTTTTCCAGGC	CTGTTATCACAGGCTCCCTCTTTGTCCTTACCTTCTTCAGTCTTGT	U12	-10
25790	NCBP2	GTTTTGTGGAGTATCCTTCCCATGG	GAAATGTTTGGAAAAATGCTAGTGTTCCTTAATACTTAAGATATTA	U12	-9
25798	DLG1	AGTAGTTACCGTAAGTGTTTTAAGT	TCTTTACACATTTTTCATCTGTGCCTTCACTTTCTAATAGGTGGTC	U12	-12
25825	GAK	TTGCTTCATGGTATCCTTTTCCTGG	ACATGGTTATGTACGTTCTCCTTTAACAAGACAACTGCAGAAAAAG	U12	-15
25843	MAEA	TCAAGACACCGTATCCTACCTCCCG	CCCTGAGTGGCCCCCAACCCTTCCTTGACCCGATGCTCAGACAGTG	U12	-13
25862	HD	TCGCGGCGATGTATCCTCTCTGGGT	CCCCTCATTTGCCGGCCTTTTTCCTTAACTCCTGCACCAGCCTCCC	U12	-13
25881		GGACACATTAATATCCTTTGACTCA	GCAGTCCTGGGAGCCGGGCTTTTCCTTAACCCCACCCTACATTACT	U12	-12
25896	NP_699196.1	CTCTATGTCTGTATCCTTATAGACC	ATGAAAGCAAATTTAAGTTTTTTCCTTGACCTTCTATTAGTTTTGC	U12	-12
25907	TMEM33	CCAGTTACAAGTATCCTTTTCTACC	TTGATGACTTTTAAATGTTTTCCTTAATTGTTTTCTTTAGTGAGTA	U12	-14
25925	O95640_HUMAN	TCAAGCTCAGGTATCTTTTAAGAAA	AAGAACAAGAACAACCTACTCGTTTCCTTTGCATTCACAGAAGGAA	U2	0
25939	PPAT	TTGGTGCAAGGTAAGTTTTACCTTG	GTTTATTAAAAGTCTTCTTTCTTTAACATTGTTTCCCAAGATATTA	U12	-15
25968	SRP72	AAGCCAAAGCGTATCCTTTTGATTG	TTTGTGTATATTATGTTCCTGAACTCCTGTTCTATCACAGTCTTAG	U12	-18
25983	VDP_HUMAN	TGTTCCATTTGTATCCTTTATGTTT	AGATATTTTCAATCCTTAGCCTCCTTAACAAAGATTTCAGCTTACA	U12	-13
25988		GTGGTCCTCTGTATCCTTTGAACGT	GTGGCTGATGAGGGTATTTTCCTTGACTGCTTCTCCCCAGACTTCA	U12	-15
26000	MAPK10	GGCACTGATCGTATCCTTCTTAGCA	GGTCTGCTCTTCTTTTTTCCCTTAACTGTTCAATTCTCAGATATTG	U12	-16
26005	ABCG2	ACTATGCAACGTAAGTTTTTGTTCA	GCTAGGAATGAAGTTATATTCTTTTTCTGTTTAATTTCAGATGTAC	U2	0
26018	NP_149106.2	ATAGTGAAGAGTATCCTTTGCATAT	TGCACACAAATAAATGTTTTCCTTAAACTTTCCTTCTCAGCTTTAT	U12	-15
26048	HADHSC	TATGAACGAGGTATCCTTCTGACCC	GGGAAAAGCACATTGATCCTTGTCGTAGTCTACTCAACAGACTTCC	U2	0
26055	NOLA1	CAGAGATTTTGTATCCTTTTTCATT	TCATCTTAATTGCTCATTTGTTCCTTAATGAAAATAATAGTATTTT	U12	-13
26070		TTTGGATATGATATCCTTAAATGGT	CCAGAAATTTGAGGTTATATTCTTCCTTAGCCCTGTTTACATACAA	U12	-11
26075	EXOSC9	CTTCAGAAGTGTATCTTTATTTGGT	TAGCAATATTTTTGTTACTCAGTTTTCTTAACTTGTTAAGTGTTTC	U12	-10
26092	HSPA4L	TGTGATTTCAGTAAGTTTTACTTCA	ACATAAAACATTATACTTAACTGTTGTTTTTAAATACTAGATTCCT	U12	-21
26118	NP_079373.1	AACCCTTATTATATCCTTTTGTGAT	TTAATTATTTTAAAACTTTCTCTTTGACCCACATTCTTAAATGGCT	U12	-14
26143	RNF175	TCAGTAATCCATATCCTTTAAAACA	CTTGGCTGTATATAGAACAACCTCCTTAACTGAGATTTAGCTGGGA	U12	-12
26143	RNF175	GTAATCATGTGTATCCTTTTCAAAG	CCTTTTCATATCTAGAAGCCTCCCTAACAAGATGCTTCAGCTTTCA	U12	-14
26161	PLRG1	GATGAATTCAGTAAGTTTTTCTGCA	ATGATGTCTTTAATAATAATAATGTCTCTTCTATGTCTAGATTGTC	U2	0
26173	FGA	CCTGTCAGAGGTATCCACACTTCTC	TGAGAATAACTTCTTCCAACCAGCTTAATTTTTTTTTTAGACTGTG	U2	0
26185	KIAA1712	CTGAATCCTCGTAAGTTTGTAAATA	GTGAAAGGAAAAGGTAATCTAAAACTTAATTTCTTCACAGACAGAA	U12	-12
26188	SPCS3	ATAACTGCTGATATCCTTTAAGAAA	TATACTGCTCATAAATTTATATTTTCCTTAATTTACTTACATCTAG	U12	-10
26222	NP_951008.1	TGTCTAAACAGTATGTTTTACATTG	TTTTCATTCCTCTTTATTTCTTGATTTTCTTTTCTTTAAGATTCCA	U12	-17
26222	NP_951008.1	ATTCGATTACGTATCCTCCCTGGCA	CAACATCAACTTGCTTAGATTTCCTAACTTCACAAATCAGCTGCTC	U12	-14
26242		AAATGTGATGATATCCTTTTACTGG	AGAAGATAAAATTCTCAGAGTTTTCTTTAATAAGTTTTACAGCTGC	U12	-11
26247	2016-03-06	AATTTGTCATGTATCCTTTAATGAA	ACCTTTAAATACTCAGTTTTTCCTTGACCTGATGCTGTAGGGCTTG	U12	-14
26274	MYO10	ATTGTAGATTGTATCCTCTTTCATT	TTGTTTTTTTCCTTGACTTGCCATTGCTTTTCACATGAAGATTTAT	U12	-25
26277		TGCAGAACCGATATCCTTCCATTCC	TGTTAGTTTGAGTGCTTGCCATTTTCCTTGACTATTTCACTGGCAG	U12	-10
26278	UGT3A1	TTGATCCCAGGTATCTTTTTTAAAA	ATGATATATTTACCTTTTTAACCAATTGGTGTTTTCTTAGATATTA	U2	0
26290	UGT3A2	TTTATGCCAGGTATCTTTTCTCACT	CATATTTAACTTTTTTTTTAACCCGTTGCTGTTTTCTTAGATTTTA	U2	0
26301	NIPBL	GTTAAATCATGTAAGTTTAAGATCC	ATGTGTTTATTTCCATTTCATTAACAATACTGTTTTACAGAATAAC	U2	0
26318	NUP155	CAGTTTGGACGTATCCTATTACTTT	AAGATTCACCTCTGTCTGCCTTACATCCACACTACCTCAGATATGC	U12	-17
26349	OXCT1	GGCATGTATGGTATCCTTTATCCTT	TACCTTTTATATGCTGGACCTTAACATCTTTTTTTTCCAGCTAATT	U12	-17
26352	NP_940968.1	AAGTTTAACTGTATCCTTTAAACAG	TGAAAAATGTGGGGAAAACCTCCTTAACTAAGCAACTTAGTGCTAC	U12	-14
26365	PAIP1	CTGGTGATCCGTAAGTTTTCTTCAG	TGAAAAACCTTACACTTATGAATCATCTTTGCTTTTACAGATACTT	U2	0
26389	PDE4D	TCTCTCACTAGTATCCTCTCTCTGT	TGCAGTGAAAGTTAGTTTCCTTAAGTTTTCCTGAATTCAGCTGTTA	U12	-17
26397	IPO11	TTGAAGTTAAATATCCTTCTGAAAA	AAAACTTATATATTCTCAGTATTCCTTAACTGTTCTTCACCTGTTG	U12	-12
26411	SLC30A5	GCTGAACACCGTATCCTTTTGGAAT	GACTTTTTGGAATTTTTTTCCTTTACTTCAACTCACTTAGCTGAAG	U12	-16
26424		CTGTTCATCTGTATCCTTTATAATA	CTCTTCGTGTGTATCGTGTCCTTAACCTTGTTGGTGCGAGACGACG	U12	-16
26452	FCHO2	AATCAGAATGATATCCTTTCATCAT	TCTAAGGTAATTTAAAAACAATTCTTTAACTGAAACTCACATACCA	U12	-12
26467	WDR41	AACAGTTATTGTATCCTTTAATCTG	TAAAATTCTGTTTAGAAATTATTTCTTAACATAAATTTAGGTGTGG	U12	-12
26484	SERINC5	GAAAGAGCACGTAAGTTTGTCCGTG	CTCAGTTGTAACAGATGACTTTTCTAAACTTTCTCCTCAGATTCCT	U12	-13
26495	MSH3	ATTGGAGAAGATATCCTTTTTGGAC	AGAATTTAGCATATAATTATTTTTCTTTAATTATTATTAAATGTGA	U12	-11
26512	NP_699185.1	CTTTTGCAATGTATCCTTCAAAACA	AGCAAAGTTCTATTTTCATTAACTACACACTATTTTAAAGTAGAAG	U12	-19
26512	NP_699185.1	CTTTTGCAATGTATCCTTCAAAACA	TAAATTTATTGTGGTTTTTCCTGAACTTTTCCTTCTGCAGCAAAGT	U12	-16
26528	PCSK1	CCAGAGAATCGTATGTTGCTTTTGT	GTGTTCTCCCTGCCTTTCTCTCCTTCCTGACGTCATCCAGACGAGC	U12	-11
26542	FER	ATATGTTGATGTACGTTTCCAGTTT	ATGTCTTCACATTTATTCTACCTTATTGTTCTCTCTCCAGAACATG	U2	0
26559	DCP2	GCTAAAGCTGATATCCTTTTTATTA	ATATTAAAGGAGAAAGTAACTTCCTTGACACTATTTATACTCTTCA	U12	-13
26569	NP_689762.1	AGAGGTTGATGTATGTTTTAAACTC	GGATTGTCTTCTTATTCAAACTTTATTTTTAAAATTTTAGATATGA	U2	0
26589	IK	GCACAGAATCATATCCTTTATTTTA	AGGTAGAATCCTGTGTAGTGTTTTCTTTAACATAGCATATGCTGAA	U12	-11
26615	HARS	TGACCTCACTGTATCTTTCTAAACT	AGTGATAGGAGGGGCTTTCTCCTTAACTCTTTGTCATCAGGTTCCT	U12	-15
26623	HARSL	TGACCTTACTGTATCCTTTTGAGTA	TTGGATGCAGTATCCCTCTTCCTTAACCCATTTATGTGAGGTTCCC	U12	-15
26632	DIAPH1	AAAAATGACCATATCCTCTCTTGAA	TTCTTGGTCTTGGTCTTGGTCCTTTACTCCTTGGCTGCACAGCTTT	U12	-15
28708	DIAPH2	AAAGATGACCATATCCTTTATTTAT	AAAAGGTACTGTTGAGCCATGTTCCTTAACAAAAAGCTACAGCTTT	U12	-12
26657	DOCK2	CCAGGCCAGTGTATCCTTGGAGAAT	GCAGCCAACAGATATAAGTCCTTAACTACAGGGATTCCAGATATCC	U12	-16
26664		TTTCTGTTGGATATCCTTTTCACTG	ATTACAAATATATTTCCTTAGATTCCTTAACTTCTATTACTTATAT	U12	-11
26665		TTGACTGGATGTATCCTTATTACAC	TTCTTTAGACCCTTAAATTCTTTAACAGGCTTTATAAAAGGTACCC	U12	-16
26670	RXINP_HUMAN	AAAATCGCACGTATGTTTTCATTTT	TTGTGGTGTTCCTCCTTCTCTTTTCCCTATCCTCTTACAGAGATGA	U2	0
26678	MGAT4B	GCCCTTCGACGTAAGTTCGGTGGGT	TCCTGTGACCACCTGCCTCAGCCCTTGATTCTGCCCCCAGAACCCT	U2	0
26697	MAPK9	GGCACTGACCGTATCCTTCCCCGCG	CAAGGTACTTCAGTTGTATTTTCCTCAAGAAACTCCTTAGATATTG	U12	-13
26713	PRPF4B	CCTGAAATCAGTAAGTTTCTTAATG	TCTCTATCCTCGTATATTAAAACTTTGATTTTGTTTTCAGTTATAG	U2	0
26721	DSP	CGTGCAGCCTGTAAGCTTTCCCTGT	GGTAGTATGTGTTTTCCTTCATGTGAGTGTTTTCTTTCAGGAATTG	U12	-20
26759	MRPS18B	GACATGTATTGTGAGTTTCTGAGAG	GTTTGAACATCCTTAACTGCTGTTTTTTTTCTCTCTACAGCGTCGG	U2	0
26771	SLC44A4	TGACTGCTCTGTATCCTCTGCCCAC	GAGACCTCGTGTGATCATGCTTTCCTTGACTCCCCTCTGGGTACCT	U12	-12
26788	VPS52	GCAAAGAAAGATATCCTAGTACTGG	TTATGGTCTCATTGTTTTCCCTGACTCTGACCCATCTTACGATTCT	U12	-17
26788	VPS52	ATTCGGGATTGTATCCTCCAGCAGA	CCATCTTCACCATGAGGCCCCTTGACTTTTTGTGGATCAGATATTC	U12	-16
26807	IHPK3	AAGCGGCATCGTATCCTTGCCATCC	TCTGAAGTCCTCAGAGCCTTCCTTAACTTAGTGTGACTAGGGTTCT	U12	-15
26818	SNRPC	CCCAGCCTTCGTAAGTTTAAACTTT	GTGAGCACACCTTAACCACAGGCTCCATTCTTTATTTCAGCGGGTC	U2	0
26837	SRPK1	AATGGAACACGTATCCTTTTAAAAA	TTCTTTTGTGCCGTTTTTTCCCTCCTTAATGAATTCCTAGATATCT	U12	-12
27516	SRPK2	AATGGGATACGTATCCTTTACTTCC	CAGGCAGTGCATCCACAAACGATCCTTAACTGTGTCCCAGATGTCT	U12	-12
28893	STK23	AATGGAGTCCGTATCCTTTGCAGGA	GCAGCTGGTGTCCACTGGCCGCCCTTCACTCCCAGCCCAGATGTGT	U12	-13
26858	MAPK14	GGTACAGACCGTATCCTTTAAAAAG	TTATTTTGTCCCAACATTTTCCTTTATGGTCCACCATTAGATATTG	U12	-15
26865	MAPK13	GGGAAAGATTGTATCCTTTGCTGGA	CCACCAGGAGAGCAAGGCTAAGCCTTAACCTGCCACCAAGACCTGG	U12	-13
26875	PNPLA1	CTTATGTAACGTAAGTTTCCCCTTC	CAGGCCCATAATGAACCATCTACTTAATCTCTTTGCCTAGGGAGAG	U2	0
26884	DNAH8	TTGCCCATCTGTAAGTTTAAGTCTT	TTGTGTGATTATACGCTAAGTTCTTGACTTTTGTTTTCAGAATGTG	U12	-14
26902	KIF6	AACGAAATCAGTATCCTTTCTGAAG	AAGCTAGCATCAGGCATTAAATCCTTAAGTCAAGTTTCAGATATCC	U12	-13
26917	ZNF318	CCTGCAAAAGGTATGTTTCCTTTTT	GAATCGACTTATTTCCTTGACTTTTTTCTACTTCTTCCAGGCTCTG	U12	-21
26934	XPO5	CCCATGCTTCATATCCTTTCAAAAG	GTGTGCCTATGCACTAAAATTTCTTAACTTGTTGCAGCACGTGTCT	U12	-14
26974	COX7A2	GTCACATACAGTATCCTTTTTTGGC	AGTAACCAGAGATGGAAAAATCTTCCTATACCCTCTTCAGATTACC	U12	-11
26981	ORC3L	AAATTATCCAGTATCCTTTTAAAAC	AAAATACAGCACGGCCAGTTTCCTTAATTAAAGCCTCCAGTGCTCG	U12	-14
27004	KIAA0274	GGGCAGTCAAGTATCCTTTCTGAAG	ACAGTCATGAATGCTAAACAACCTTAACTTGATTTCCAAGAGCTGT	U12	-14
27027	DDO	CACCACGATCGTAAGTTTCCTGAGG	TTTCCTTTCTGTTCCACTTTGCTTTTCTCCATGATTACAGATACAC	U2	0
27051	REV3L	ACTTGGGAAAGTAAGGTTTTTTTCA	ATTTGAGGAAGTATTTGCTTAATGTTCTCTTTCTTAACAGGTATGA	U2	0
27061	FYN	AGGCAGAAGAGTATGTTTCATTTTG	ACTATTTCAAAATATTTTCTTTCCTTGATCTAATTTAAAGGTGGTA	U12	-13
27074	CF170_HUMAN	TCTTCTCTTCATATCCTTTTTGAGT	TTACAAAATATTGTAAAGTTTTCTTAACTGTGTTTTTCAGTCTGCC	U12	-14
27092	GJA1	AAGCAAAAGAGTAAGTTTTTAAAAA	GCAATCTGTGATCCTTGAATTGTCTCTTTGTTTCTTTCAGGTGGTG	U2	0
27101	CRSP3	CTAGTCGATAATATCCTTTTTATTG	GATGAGATAGTCCAATTGTTATTGCTTTAACTGTGTGCACCGATGG	U12	-11
27122	CCDC28A	ATTCTTCCATGTATCCTTTGTCTGC	CCCCTTATAGAATGAAAATCTTCTTAACTGATTAATTCAGACAAAA	U12	-14
27133	DEADC1	CGCCTGATGAGTATCCTTTGACTTC	TGAAATGTACATTCTATGCAGGACCTTAATTCTGTCTTATAAATCC	U12	-12
27171	PPIL4	CCAAACAGGAGTATCCTTACCAAGA	AGTATTATTTATCACATTTATCCTTAACTAACTACTGCAGTACAAA	U12	-14
27183	ZDHHC14	GTCCTGCAAGATATCCTTTGTGATG	GCGGTCCCTCACTTCCGCTTGCCTCCTTGACTCGCATCACCGTCCT	U12	-11
27205	KIAA1423	TACCAGAATTATATCCTTTTCACTG	ATGTGTCCAGATGCCGCGTTCCTTCCCTTGACAGCACCACCAGCCG	U12	-10
27225	TCP1	TCATTGGAATGTATCCTTGTGGTTG	TCCATTCCAAACCTGTTACTGTCCTTAACTTTTGGCGTAGAAATGG	U12	-13
27244	WDR27	TTTTATTCCCGTATCCTTTCTCCCG	TAAGAGTGTTGAGAAGAGCTCCCTAACTGGATTATCGCAGACATCG	U12	-15
27245		GTCCTGCAAGATATCCTTTGTGATG	GCGGTCCCTCACTTCCGCTTGCCTCCTTGACTCGCATCACCGTCCT	U12	-11
27263	NP_061878.2	ACTCTGCACTATATCCTTTTCATTG	ATTGTCATGCATCACTAGTATTTCCTATGCATTTAAATACTTATGA	U12	-12
27274	BZW2	TTTTATAAAGGTATCCATCCACGTG	TTTGTATAGTAACTTTGAAATCTTTGATTTAAAATTGCAGCTGATG	U12	-14
27279	TSPAN13	GCTATTTTTTGTATCCTTTTTAAAA	CTAAGAATATTTAGAAGTATCCTTAACTTCTAACTCTCAGTATATG	U12	-15
27302	RAPGEF5	TGTTAAGGCAATATCCTTCATTATC	AAAATTTTCAACAATATAATTTTTTCTTAACCATTTGCACCTATTC	U12	-11
27309	GPNMB	TGGTGTACAAGTAAGTTTTTGGTTC	AAGATCTTTTAAAAATAACTAACCAACAGATTGTTTTCAGAAAACA	U2	0
27326	MPP6	ACGGTGCCATGTAAGTTTTCTGTGT	AAATTTCTTTGTACAAAAATCTCAACACTATTTTATTTAGTTACTT	U2	0
27332	GARS	GAAAGAACCCATATCCTTTCTGGTC	AGGCAGTGCTGTAGTTTTGGATTCCTTGACTACTTCATACAAAACA	U12	-12
27357	LSM5	GACTTTGTCAGTATCCTTTTAAAAG	GAGTAAATTCTGTATTTATTTTCTTAACACCAAATTTCAGATATGG	U12	-14
27367		GATCCAGCTTGTATCCTCTGTGCTT	TTTTATACTTCCAAGTTTACTTAACCCAGTGATCTATCAGATATTG	U12	-17
27373	BAZ1B	GCACCCGGGAGTATCCTTTTCCAGC	CTGTTGCTTGCATATTGTTTTCCTGAACTACTGCCAACAGAGAGTA	U12	-14
27404	HIP1	CACGCCAGAAATATCCTTTTGGATG	TGGCAGAGCCCATCCGTTGTTTTCCATAACCCCCCCTCACCGTGCA	U12	-12
27414	RHBDL7	GGGCTGGCCTGTATCCTTCCTAGCA	CCTTTGCTGCCTCCAGTTTCACTTAACACGCCAACCTCAGATGGCC	U12	-15
27425	CACNA2D1	GAGCAGACTTGTATCCTTTGACATC	AAAAAAACTAACATGAGATTCCTTAACAAGTCTCTTTTAGCTGACG	U12	-15
27437	SRI	AATGCTGGATGTATCCTTTACTTTG	ATATCGCAAAATACAGCTCTAATCCTTGATTACAGTTCAGAGAGAT	U12	-12
27451	NP_079064.2	GAATGGACTTGTATCCTTTACATAT	TATTAATCTGAATTTTATTTCTTAACTAAAAATATTAAAGCCATTA	U12	-16
27460	NP_075051.3	TTCTTTCTTGGTAAGTTTTGAAAAC	ACTTGCTTTTTTGAACTTTTCCATACATTTTTTGTTTTAGACCTAT	U12	-15
27479	AP4M1	TACAAAGACTGTATCCTAGACCCTT	TGTGTCGCAGGATCCTTCACTGAGTCCTTCCACCCGCCAGTCCGCG	U2	0
27479	AP4M1	AGCATCTAATGTAAGTTTGAGCTCC	AAGAAAAAAAGACTCTAACCTTGACGCCCCTGCCTCTCAGGGATCC	U12	-17
27509	SLC12A9	GGAGCCTACTGTATCCTCCAACATC	AGTCTTTTCCCTTAATGCTCACCCCTGCTTCCACTTTCAGTCATGA	U2	0
27541	RINT1_HUMAN	TACAAACCTCGTATCTTTGTTGCAG	GTATGCTTTTGATTCTTTTTCCTTGACTTGATTATGTCAGAGATGA	U12	-15
27547	LAMB4	AGAATAACAGGTATCTGTTCTTTTA	TAAATGGAAATATATCATTTCTTTCATTTTCTTCTTTCAGATTTAG	U2	0
27547	LAMB4	TGAAACCCAGGTATCCTTTAACTCT	CATCCTTGCAGTGACATGCCTTAATGTCATGCCTGTCTAGTCTGCA	U12	-17
27562	DOCK4	GAAGCTCAGTGTATCCGCACCTACA	TTTGCCAAGTCAGGTTCTCTCCTTGACTCTTGAATCCTAGATTTGC	U12	-15
27571	ASZ1	ACATCATGAGGTATCCTTCTGTACA	GCAATGTTAATTATATTTGAATGATGTTAACTTTTTTCAGATCTTC	U2	0
27593	LSM8	TACATCAACCGTATCCTCAAGCTGG	TGCATTCCCTAAGAAACACTTTCTTTGATTCAGTTATCAGGAACTG	U12	-13
27607	UBE2H	TGGTCAAGCTGTATCCTTCGTGGAG	ACTGTAAAGCCTGTGTAATTTCCTTTACCGTCCACCTTAGCATCGA	U12	-14
27616	ZC3HC1	AACATTTTCTATATCCTTTTTTAGT	ATATATATATTTGCTGTGTTGTTTTTCTTAACATGGATACTCTTTG	U12	-10
27632	TSGA14	TCTTGAATATGTATCCTTTGTTGCA	CAGCCCAGTGCCTTGGAACCTTAACTCATCTGACTCTTAGAAAAAT	U12	-17
27645	NP_653249.1	ATTTTGGATGGTATCCTTTGAATAA	TTTTAATAACATTTTCCTTAAACGTAGTCATGGTGTATAGGCAATG	U12	-20
27656		TCATCACTCAGTATCCTTTGGACTG	GTACAGTCTACAGAAAACTACCTTGACTCCACTCCTCCAGGTACGT	U12	-15
27672	NP_054868.2	CAGTGCATGCATATCCTTTCAGTTG	AAACATTTCAGGGGCTGGCTTATTCTTTAACTTCGTGCACCAGTCC	U12	-11
27680	NUP205	CTTTGTTCTTGTATCCTTTATGAAA	TTGATGAGATTATGTTCCTTTAATCTGAGCTCTGGTATAGTTATCA	U12	-18
27702	BRAF	AAGAGTAATAGTATCCTTCCTGAAA	AAATGAGATCTACTGTTTTCCTTTACTTACTACACCTCAGATATAT	U12	-16
27720	CUL1	AGCTCTACACGTATCCTCCTGCCTA	CGTCTGTGATATATGTTGGTTTCCTTAACTTTTCTCCAAGTCATGT	U12	-13
27739	Q6ZS87_HUMAN	ACCCTCTGCCGTAAGTTTGCTCAGC	GGTGGCTATGCCCCTGACCTGTGTGTGTCCCTGTGCCCAGCTGTTA	U2	0
27759	ABCB8	GCAGCAGCAGGTACCCTTCCGTGTG	ACGCTCTCCGGGAAGCCTCCTTAACCCTGTCCCCCCACAGCTGAGC	U12	-17
27770	CDK5	GGATCTTCCGATATCCTTGCTTTCC	CTGTGGCCCTTTCCCAAGTGATCCTTGACTCCGTGGACACACTGCT	U12	-13
27792	PAXIP1	ACTATGAATCATATCCTTTCCAAAA	TTGCCTTGTGTTTGAAAGTCGTTTTCCTCAACAAGCCTACATATAA	U12	-10
27792	PAXIP1	CTCTTCTGCCGTATCCTTTTTTTTG	CTAATCTTATTTCATTGTAATCTTAATAACTATAAAACAGAGTAAA	U12	-15
27810	INSIG1	CGCCAGTGCTGTATCCTTAATTTTC	TAAGAGTCAGCAAACTTTTCCTTAACTTTTATATCACCAGAAATTG	U12	-16
27841	TUSC3	CTGGTACTGAGTATCCTTTTAAGAT	TTCACATCTATGTCTACGGCTTCCTTGACAACTACTGCAGATGCCG	U12	-13
28698	NP_115497.3	CTTCTGTTTAGTATCCTTTTACAAT	TTTTGTCTGTGCGAATTTCTCCTTAAACAATTTTTCTTAGATGGTG	U12	-15
27856	NP_060612.2	TACGTTACAAGTATCCTTTTTTCTT	ACCTTTTTTTACATGTGGTTAACCTGAATCTGGCCTGCAGATATTG	U12	-13
27880	ATP6V1B2	CCTAATGATGGTAAGTTTTGGTATT	AAAGATGCCATGCTTAATGCCAACTGTCTTCCTCTGGTAGATATCA	U2	0
27899	XPO7	TGTCCATTGGATATCCTTTTCTAAG	CTGCTTCACACTTTCCTTGACCTTCTTCCTTTGTCTTCACGTACAG	U12	-21
27899	XPO7	TTGAATGGATGTATCCTAACTCAAA	TTCTGGAATCAGAAATCTTTCCTTAGCTTCTCATTTACAGATATCC	U12	-15
27913	DOCK5	CCCAAGCAGTGTATCCTTTCCGGGG	ACGACCCCAGCCCCTCTCCTTTCCTTAACGAGCTCTTCAGACATGC	U12	-13
27940	DCTN6	GTTGGCTGTTGTATCCTTTACAATA	ATGAACATATTTGTAGTATTTACCTAACTCTGGCTTACAGATTCCC	U12	-14
27952	ADAM18	TGTCAACACTGTAAGTTTTTACTTT	ACTTGTTTCTTTAAAAATGTACAATACATCTTATTTTTAGATGTTT	U2	0
27967	GOLGA7	ACTGCGAGTTGTATCTTTTTAGTTC	GTGTTGTGTCCTGTAGTGTGTTTTCTTAACAGCCATGCTGTTTAGA	U12	-12
28003	NCOA6IP	CTCCTGATGGATATCCTTTGGAAGT	TAGCTGCTGTTTTCATTATTTTTCCTTAACTGCTGTCCACCTTTGA	U12	-12
28020	E2F5	TTAATAATAGATATCCTTTTAAATA	GCTTGATATAAATGTCGTTCCTTAACTCCTATGACAGTACATTTTC	U12	-16
28041	RBM35A	ATGACAGAGTGTATCCTTTAAATCA	TTTTACCTTTCCAAAGTGTTTCCTTAATTTAATCTCACAGATTTAA	U12	-14
28058	NP_060334.2	TACTTGACTTGTATCCTTTCATCCA	TTAATACTATCAGATTTATTTTCCTTAACTGATTCATTAGATCTTC	U12	-13
28060	MATN2	ACACAGCGCTATATCCTTTTCTTGC	AAAATAGACAATTCTTCATCTTCCTTAATTTGAGATTTACTAGAAG	U12	-13
28075	VPS13B	ACAAAAACAGGTAAGTTTCTTTGTG	TCTGAATTGATGAAGCCTTATATACTTAACTGTCTTTTAGATTATC	U12	-12
28088	POLR2K	ACTAAAAGATGTATCCTTTTAACGA	GTTTAAGTACCGTTTTTGTCCTTAACTCAAATTAATACAGTGGTCG	U12	-16
28103	TAF2	AGCAGTGGGTGTATCCTTTTCAATA	ATTCGTTTCAGTATGTAAACTTTCCTTTACAATTCTTCAGAGATCA	U12	-12
28126	MTBP	AATTTGAGTTGTATCCTTTCATTTA	ATGGGTACCATTACATCATTTCTTTAACTCCTTAGTACAGAGGATT	U12	-14
28126	MTBP	ATGGAATTGAGTAAGTTTTTATTTG	CATGGAGGTTTACATTTTAATGCTCTTTCACTCATTTTAGATATTG	U12	-11
28136	DERL1	TTGCATCGTGGTATCCTTCAGTCTG	AATGCTTTTTTATGTCTGATCTTTAACTTTACAAACCAAGATTACT	U12	-15
28157	TATDN1	CAAACAAATGGTATCCTCATATTTC	AATACTTTGAAAATAATCCTAAGACATTATTTTCTGTTAGGTATGT	U2	0
28172	NP_113654.3	CTGGAGAATCATATCCTTTTCCAGG	GGGCTCCGCAGGAGTTGCGTTTTCCTTGACCAAGGCTCACCCCTCC	U12	-12
28188	NP_775958.1	AACGGCACTTGTAAGTTTCAGCAGG	TCCAGAGTCATTCCTTTAGCTTGAAGCTAACTGTCTCCAGGTTCTT	U12	-22
28198	TSTA3	GGAAGTCACCGTATCCTCTGGCTCC	GGAGGTGCTCTTCTCGCTGTGGCCTTGACAAAGCCTCCAGTTTGAT	U12	-13
28218	GPAA1	TGGTCTCAAGATATCCTCTGCCCCT	ATCCCGTTACACCTCTTGTTGGGGTCCTTGATTGGGCTACGCTCTG	U12	-10
28238	Q8NAD1_HUMAN	CTTACTTGGTGTATCCTTTCCTGCC	CCTTAGGATCATTGTCTGGGGCCCTTAACTTGCCTCTCAGCTCCGT	U12	-13
28252	RCL1	GAGGAATGGCGTATCCTTTCCATTT	GGAATTCAAGCAGAATGACATCCTTAACTCCAGGCTGCAGGTACTC	U12	-14
28267	KIAA1432	TGTATCCCAAGTAAGTTTGTTGCCT	AATTCAGCATCTTTCTTTAACTCTATGCTGTTTGTTTTAGAGGAAG	U12	-21
28284	IFT74	ATGAAAGAATGTATCCTTTAAAAAG	TTTTATTGACATTGTTTTCCCCCTTAACTCATGTAATTAGTCATAG	U12	-14
28300	UBAP2	AGTGGTACAGGTAAGTTTTTGTGGA	TTTGGTGTTCAAATCCTTAACAATTGTATGTACTTTCCAGGCAACA	U12	-21
28314	DCTN3	CAACAAGACTGTATCCTTTCTGCTC	CCTCACTCAGATTCCTATTCTCACCTTGACCTACAACCAGACAATG	U12	-12
28314	DCTN3	CAACAAGACTGTATCCTTTCTGCTC	GTTTGCCTGTTCCCCACTTTCCATGAACTTCCTCACTCAGATTCCT	U12	-14
28330	KIAA1539	GGTCTACCAGGTATCCATCTTTTCC	CACAGTCCCGAGCACACACCCCCTGGCCCTGGACCCCCAGGCCCCT	U2	0
28346	RNF38	CTTTGGAGTAGTAAGTTTTCACAGA	CGTAGAGTGATTCTAAATCTTAACATTTTTCCCCTTGCAGCCTTAT	U12	-18
28355	PRAF1	TTTGAAGATCGTATCCTTCTTGCAG	TTTCTATTTTGGTTGGATTATATTCTTGACCTGTAACTAGTTCTTT	U12	-12
28367		CACATTCAAGGTAAGTTTTGACACT	ACCTCCCAAGAAATTTCCTTACCTCTTTTCTCTCCGTCAGGTGGCA	U12	-19
28372	CEP78	ATTAGAATTGGTAACCTTTTCTGTC	AGTGCATCTTGATTCTTTCTTTTTAACACTTCTCAAGTAGGATTGG	U2	0
28390	PSAT1	GGGAATTGCTGTAAGTTTTAAAAAG	ATGAGTTTATGTATTGACTGTTACCTATGCTTCTGCCCAGAGCTGT	U2	0
28418	NOL8	TAAACGTAAAATATCCTTTGGCCTC	AAAACCAAGTGCTTTAGTTTTGTTTCTTGACTTGCGTAACATCATC	U12	-11
28427	NCBP1	ACCCCAAGTTGTATCCTTTTCTTTA	ATAAAAGTGGAGAATAGTTTTCCTTATCCTAAATTCACAGCTTGCA	U12	-14
28427	NCBP1	TATATTTCAGGTATCTTGGCTTGGG	TCTGTCTGTAGTACTACCTTAACTTCTTCTCCCTTTCCAGCGGTTT	U12	-19
28451	PRPF4	AAGTTTGAGCGTAAGCTTTCCTCCT	CTTGAATTCCTCAAGCAATTCCCCTTCTCTTCTCCTGTAGCTATCC	U2	0
28471	NP_258257.1	TCCAGAAAGTGTAAGTTTTATGCAT	TTCCAGCTATTTAAAAGGGCAACTTCATCTGTGTTTTCAGATGCAG	U2	0
28501	GARNL3	CACTTTACACGTATCCTGGGCCTTT	GCATCAGTGTTGTGATTAGTTCCCTTAACCATCACCACAGATATTT	U12	-13
28517	EXOSC2	CCTTATCAGTGTATCCTGCGCTTTG	TGGCCAAGGCTGCTGTTTGTTCCTTCATCACCCTGGCCAGGCTGAG	U12	-14
28528	RAPGEF1	TGCAGTACAGATATCCTTTCCTTCC	TCAGCCGACCACATGGCTATTTCTTTAACCCGTGCTCCACATATGA	U12	-13
28552	CACNA1B	CCGAGTGGCCATATCCTGCCGGGCG	CTCCGTGCGGCGTCTGCCGGCCAGTCCTTAACTCACGCACTCCATT	U12	-10
28552	CACNA1B	TTCGGAAACTGTATCCTTCTGTGGG	TGTGGGGCAGAGGTTCCCTTCCTCAGCTGGACCCAACCAGACACTC	U12	-15
28565		ACTGCGGGGCATATCCTTACCTTCT	TTTTTCATTTCTAAGAAAGATTATGCCTTAATTATTTCACATATGA	U12	-10
28588	MBTPS2	CATTTGTCAAGTATCCTTTCTGGTG	AGACCTCTCACAGTTGGTTCCTTAACTGATTTTAACCCAGGTACCT	U12	-16
28604	SMS	TATGGTAGAGATATCCTTTGTTGTA	GAATTCTTTGATATACCCAAATTCTCCTTAACCTGTTGCGGACATT	U12	-10
28604	SMS	ACTTGGAATTGTATCCTTTGACCGT	CCTTGAATTACCTGCTTTTATTCCTTGACTCCCTGTCCAGGTGGGT	U12	-13
28617	CRSP2	AACTGCCTACGTATCCTTCTGAAAT	TTGGTGTAATGTATTAATTTTACTTAACAACATCTATCAGATTCTT	U12	-14
28648	FTSJ1	ACCCATTACGGTAAGTTTGCCTTGT	ACAAAACAAAACAAAAAAACTTTCTTTGACTTTTGGTTAGCTGGCA	U12	-12
28662	PIM2	TCGACTCCAGGTATCCGTCATGAGG	GATCACCTGCTGGCCTCCTTATCACGGCCTTCTTCTCCAGGTGGCC	U2	0
28674	CACNA1F	TGTGGCAACTGTATCCTTGGAGCTT	AGGGTGCTTCTCCATCCTTTGCAGCCTAAGCTCATCCCAGACATCC	U2	0
28683	TSPYL2	GGTCAAAGCAGTATCCTTCTAATCG	GGAATAGTCAATCCTTGACCTAAACTGCTCCACTCATCAGTTCCTC	U12	-17
28690		AAAGAGGGGAGTATCCTTTTTCCTA	AGTCACCTCACTGTATTAGCTTCCTTGACACACACTTCAGCGGTTG	U12	-13
28725	TAF7L	GTAAGTACCCGTATCCTTTATACAA	GTTTCCTTCTGTGTTTTCCTTGACTACCCACTCCTTTCAGGTTGGG	U12	-18
28737	MORC4	TACCTTCACAGTATCCTTACAAGTG	GCCCCTGGTATGTTTGTCTCCTTAACGATGTTCTTCTCAGAATAAG	U12	-16
28737	MORC4	CAGCAAAACAATATCCTTTCTGGAA	CCTAAGATATTATTTTTTCTTTGACTATATTTGATTTTACAAAAAA	U12	-17
28758	MCTS1	TACCATTGTTGTATCCTTCCCAGGC	GGCATTTTGATAAATAGTTTTCTTAGCTGTGTTCTTTCAGGCTATC	U12	-15
28778	THOC2	AGAAGAAACAATATCCTTTTCATTT	GCCATTCCCAAAAGTTGTTTTCCCTTAATTTGTCATCTACTCATAA	U12	-13
28778	THOC2	GTCTTGGCCTGTATCCTTTCAAGTG	TAGAGATGTAATGACTTAGTTTTTTCTTAATGTATGAAAGATTGTA	U12	-11
28798	OCRL	GCCGCTTGCCGTATCCGCCGGAGAG	CACCGCGCTTCCGAAGGAGACCCTTGACTAGCGCCCGCATACTGTC	U12	-14
28798	OCRL	GAGACAATCCGTATCCTTTGCGACC	TTCTCCTGGAGCTCCTTTCCCTTGACTTAAGTTGATTCAGCTGGCA	U12	-16
28818	ZDHHC9	CTCCTGGAACATATCCTCCGCTGGC	CTGATGTTGAGTTCTTCAATACTCCTTAACCACACCTCACTGTTCT	U12	-12
28835	SAGE1	AGGGATCAGTGTATGTTTGCTTATT	GCACTTAACTCAAAACTTAACCTCTTTATTTCTGTTCCAGATGCTA	U2	0
28845	TMEM32	GCTGCGCAGCGTAAGTGCCTGGGGC	TGAACTACAGTTTCCTTAATGGTATGCTTCTGGTTTATAGATCGTT	U12	-22
28875	AFF2	TGATGCACTGGTAAGTTTCCTTTTT	ACAGAGAGTATTATCTTGACGAGTCATCTTCCTGTTTCAGTTCGAG	U2	0
28898	LAGE3_HUMAN	CGCACATATTGTATCCTTTCCGAGC	AAGATCGTATCAGATGGCACCTTAACCGAATGACCCCCAGCACCCT	U12	-16
28903	CTAG1B	TGCTTGAGTTGTATTCTGTTCTGTT	CAAGTCCTAGGAGAGGATGCCTTAACTGGGCCCCCACCAGCTACCT	U12	-16
28907	CTAG1B	TGCTTGAGTTGTATTCTGTTCTGTT	CAAGTCCTAGGAGAGGATGCCTTAACTGGGCCCCCACCAGCTACCT	U12	-16
28908	CTAG2	TGCTTCAGTTGTATCCTGTTCTGTT	CAAATCCTAGGAGATGGCACCTTAACTGGGTCCCCACCAGGCACAT	U12	-16
28914	BRCC3	AGAGGCAGAGATATCCTTACTGGTC	ATTTTGTTCCCACATTTTTAAAGTACCTTGACAGACACACAGGTTG	U12	-10
28923	VBP1	ACAGAAGTCAGTATCCTTTCTTAAA	TTTAGAATTGCATTTGCATTTTCTTTGACAATTCTTGCAGATATGG	U12	-13
28942		CTTCTGTTTAGTATCCTTTTACAAT	TTTTGTCTGTGCGAATTTCTCCTTAAACAATTTTTCTTAGATGGTG	U12	-15
28943		GGCCAATGTTGTATCCTTCTCAGTG	TCGCTTTCCCTTCCATTAAAGTCTCTTTGACCTAAATCAGATTGCA	U12	-11
28944		GGCCAATGTTGTATCCTTCTCAGTG	CTCCTTCCATCACATGTAAAGCCTCTTTGACCTAAATCAGATTGCA	U12	-11
28945		GGCCAATGTTGTATCCTTCTCAGTG	TCCCTTCCATCGTGTGTAAAGTCTCTTTGACCTAAATCAGATTGCA	U12	-11
28946		GGCCAATGTTGTATCCTTCTCAGTG	TCCCTTCCATCGTGTGTAAAGTCTCTTTGACCTAAATCAGATTGCA	U12	-11
28947		GGCCAATGTTGTATCCTTCTCAGTG	TCCCTTCCATCGTGTGTAAAGTCTCTTTGACCTAAATCAGATTGCA	U12	-11
28948	TSPY2	GGCCAATGTTGTATCCTTCTCAGTG	TCCCTTCCATCGTGTGTAAAGTCTCTTTGACCTAAATCAGATTGCA	U12	-11
28949		GGCCAATGTTGTATCCTTCTCAGTG	TCCCTTCCATCGTGTGTAAAGTCTCTTTGACCTAAATCAGATTGCA	U12	-11
28950		GGCCAATGTTGTATCCTTCTCAGTG	TCCCTTCCATCGTGTGTAAAGTCTCTTTGACCTAAATCAGATTGCA	U12	-11
28951		GGCCAATGTTGTATCCTTCTCAGTG	TCCCTTCCATCGTGTGTAAAGTCTCTTTGACCTAAATCAGATTGCA	U12	-11
28952	TSPY2	GGCCAATGTTGTATCCTTCTCAGTG	TCCCTTCCATCGTGTGTAAAGTCTCTTTGACCTAAATCAGATTGCA	U12	-11
28953		GGCCAATGTTGTATCCTTCTCAGTG	TCCCTTCCATCGTGTGTAAAGTCTCTTTGACCTAAATCAGATTGCA	U12	-11
19149	VASHL_HUMAN	AGACCCTACAGTATCCTTCCAACCA	TCAAGGCCTCCTTTCTCTTCCTTGACTCAGATTGTCTAAGCTACTT	U12	-16
19149	VASHL_HUMAN	TCCTGGGCATGTATCCTTTAAGTTA	GGAGGAGACCAAGCAGTGGTGGTGTATCCTGACTTGACAGAACCCA	U12	-9
18680	GBP3	GAGATCCCATGTATCCACTTTAGAA	TCCTGTTCATTTTGTCACATTTCCTTAGTTAGCTACTCAGCTATGT	U12	-13
18690	GBP1	GAGATCCCATGTATCCACTTTAGAA	CCCTGTTCATTTTGTCACATTTCCTTAGTTAGCTACTCAGCTATGT	U12	-13
19673	ZDHHC16	CACCACTGCCGTATCCTTTTGCTTT	GAGGTTCCAAACCAGTTGTTACTGCTTAGCTCAATTTCAGACATAC	U12	-12
28954		CTCATAAGGGATATCCTTTTTGGTT	CCTCATTCAGTTGACTTCTTTTTCCTTCACCAAGACTGACTGGAGC	U12	-12
21288	CUL4A	CGTTTAGAGAATATCCTTTTTTTGG	AAAATGTCTTCAAGTTTGAGTATCCTTTATTCTAATAAACACCATC	U12	-12
22153	NP_071767.2	CCAGGACTCCGTATCCTCCACCCGG	CTCAGGGCTACCTTCCCGTCATCCTCCTTAACAGTCCCAGCAGGTG	U12	-10
26143	RNF175	GTAATCATGTGTATCCTTTTCAAAG	CTTGGCTGTATATAGAACAACCTCCTTAACTGAGATTTAGCTGGGA	U12	-12
26858	MAPK14	GGTACAGACCGTATCCTTTAAAAAG	GCACTGTATGTTTAACAATGCCCTTGACTAGGCATCTAAGATATTA	U12	-14
27967	GOLGA7	ACTGCGAGTTGTATCTTTTTAGTTC	GTGTCCTGTAGTGTGTTTTCTTAACAGCCATGCTGTTTAGATTGAA	U12	-17
28517	EXOSC2	CCTTATCAGTGTATCCTGCGCTTTG	AGTGACCTAGCTTCGTGATATATTTCTTTAGCTAGGTCAGGGGGTT	U12	-10
28923	VBP1	ACAGAAGTCAGTATCCTTTCTTAAA	TCTGCCTAAGGTGATTTTGTAGTTCTTAACAGTTCTCCAGAGCATC	U12	-12
28604	SMS	TATGGTAGAGATATCCTTTGTTGTA	TTCTTTGATATACCCAAATTCTCCTTAACCTGTTGCGGACATTGAC	U12	-13
30313	METAP1	CACTATGCTAGTAAGTACTATCCAG	TGGTTTTGCTACCTTTTGAGATTTTTTTCTTTGATTTCAGAAAATA	U12	-7
